# Supplementary material for: Catch bond models may explain how force amplifies TCR signaling and antigen discrimination
Source: Nat Commun. 2023 May 5;14:2616. doi: 10.1038/s41467-023-38267-1 (PMC10163261; doi:10.1038/s41467-023-38267-1)
Supplement: Supplementary file 9 — Source Data [file 41467_2023_38267_MOESM9_ESM.xlsx]

## Sheet: Figure 2c-d
Figure 2c									Figure 2c									Figure 2c									Figure 2c									Figure 2d
	Left panel (set 1) when n= 0									Left panel (set 1) when n= 7									Left panel (set 2) when θ= 0									Left panel (set 2) when θ= 30
	θ = 0	θ = 10	θ = 20	θ = 30	θ = 40	θ = 50	θ = 60			θ = 0	θ = 10	θ = 20	θ = 30	θ = 40	θ = 50	θ = 60			n = 0	n = 1	n = 3	n = 5	n = 7	n = 9	n = 11			n = 0	n = 1	n = 3	n = 5	n = 7	n = 9	n = 11			Catch-only	Catch-to-slip	Slip-only
Force (pN)	δz (nm)	δz (nm)	δz (nm)	δz (nm)	δz (nm)	δz (nm)	δz (nm)		Force (pN)	δz (nm)	δz (nm)	δz (nm)	δz (nm)	δz (nm)	δz (nm)	δz (nm)		Force (pN)	δz (nm)	δz (nm)	δz (nm)	δz (nm)	δz (nm)	δz (nm)	δz (nm)		Force (pN)	δz (nm)	δz (nm)	δz (nm)	δz (nm)	δz (nm)	δz (nm)	δz (nm)		Force (pN)	δlγ (kBT)	δlγ (kBT)	δlγ (kBT)
0.01	0	-0.0179262	-0.0255502	-0.0286675	-0.0295819	-0.0292775	-0.0281009		0.01	0.00163859	-0.0162876	-0.0239116	-0.0270289	-0.0279433	-0.0276389	-0.0264623		0.01	0	0.000234084	0.000702253	0.00117042	0.00163859	0.00210676	0.00257493		0.01	-0.0286675	-0.0284334	-0.0279652	-0.027497	-0.0270289	-0.0265607	-0.0260925		0.01	-0.0234248	-0.0215553	0.00173039
0.26	0	-0.451524	-0.644556	-0.723643	-0.74684	-0.739095	-0.709303		0.26	0.0425078	-0.409016	-0.602049	-0.681135	-0.704333	-0.696587	-0.666795		0.26	0	0.00607254	0.0182176	0.0303627	0.0425078	0.0546528	0.0667979		0.26	-0.723643	-0.717571	-0.705426	-0.693281	-0.681135	-0.66899	-0.656845		0.26	-0.0866003	-0.0793768	0.00665856
0.51	0	-0.81028	-1.16077	-1.30505	-1.34737	-1.33316	-1.27916		0.51	0.0832215	-0.727058	-1.07755	-1.22183	-1.26415	-1.24994	-1.19593		0.51	0	0.0118888	0.0356664	0.0594439	0.0832215	0.106999	0.130777		0.51	-1.30505	-1.29317	-1.26939	-1.24561	-1.22183	-1.19806	-1.17428		0.51	-0.180627	-0.164494	0.0147728
0.76	0	-1.05884	-1.52206	-1.7137	-1.76993	-1.75105	-1.68028		0.76	0.123792	-0.935052	-1.39826	-1.58991	-1.64614	-1.62726	-1.55649		0.76	0	0.0176846	0.0530537	0.0884229	0.123792	0.159161	0.19453		0.76	-1.7137	-1.69602	-1.66065	-1.62528	-1.58991	-1.55454	-1.51917		0.76	-0.294824	-0.266116	0.0260611
1.01	0	-1.20372	-1.73229	-1.95153	-2.016	-1.99481	-1.91582		1.01	0.1642	-1.03952	-1.56809	-1.78733	-1.8518	-1.83061	-1.75162		1.01	0	0.0234571	0.0703713	0.117286	0.1642	0.211114	0.258028		1.01	-1.95153	-1.92807	-1.88116	-1.83424	-1.78733	-1.74042	-1.6935		1.01	-0.419742	-0.37466	0.040509
1.26	0	-1.2723	-1.82633	-2.05573	-2.12364	-2.10271	-2.02348		1.26	0.204401	-1.0679	-1.62193	-1.85132	-1.91924	-1.89831	-1.81908		1.26	0	0.0292001	0.0876003	0.146	0.204401	0.262801	0.321201		1.26	-2.05573	-2.02653	-1.96812	-1.90972	-1.85132	-1.79292	-1.73452		1.26	-0.548494	-0.483106	0.0580979
1.51	0	-1.29299	-1.84391	-2.07058	-2.13872	-2.12056	-2.04743		1.51	0.244334	-1.04865	-1.59957	-1.82624	-1.89439	-1.87623	-1.8031		1.51	0	0.0349048	0.104714	0.174524	0.244334	0.314143	0.383953		1.51	-2.07058	-2.03567	-1.96586	-1.89605	-1.82624	-1.75643	-1.68662		1.51	-0.676743	-0.587003	0.078804
1.76	0	-1.28671	-1.81665	-2.03258	-2.09939	-2.08619	-2.02356		1.76	0.283927	-1.00279	-1.53273	-1.74865	-1.81546	-1.80226	-1.73963		1.76	0	0.040561	0.121683	0.202805	0.283927	0.365049	0.446171		1.76	-2.03258	-1.99202	-1.9109	-1.82977	-1.74865	-1.66753	-1.58641		1.76	-0.802098	-0.683879	0.102598
2.01	0	-1.26642	-1.76571	-1.96697	-2.03219	-2.02567	-1.97618		2.01	0.323105	-0.943318	-1.4426	-1.64387	-1.70908	-1.70257	-1.65308		2.01	0	0.0461578	0.138473	0.230789	0.323105	0.41542	0.507736		2.01	-1.96697	-1.92081	-1.8285	-1.73618	-1.64387	-1.55155	-1.45924		2.01	-0.923456	-0.772581	0.129443
2.26	0	-1.23934	-1.70385	-1.88946	-1.95366	-1.95507	-1.91994		2.26	0.361791	-0.877549	-1.34206	-1.52767	-1.59187	-1.59328	-1.55815		2.26	0	0.0516844	0.155053	0.258422	0.361791	0.46516	0.568528		2.26	-1.88946	-1.83778	-1.73441	-1.63104	-1.52767	-1.4243	-1.32094		2.26	-1.04048	-0.852761	0.1593
2.51	0	-1.20927	-1.63832	-1.80914	-1.87332	-1.8834	-1.86285		2.51	0.399914	-0.809355	-1.23841	-1.40923	-1.47341	-1.48349	-1.46294		2.51	0	0.0571305	0.171392	0.285653	0.399914	0.514175	0.628436		2.51	-1.80914	-1.75201	-1.63775	-1.52349	-1.40923	-1.29497	-1.1807		2.51	-1.15324	-0.924517	0.19212
2.76	0	-1.17815	-1.57307	-1.73092	-1.79618	-1.81527	-1.80888		2.76	0.43741	-0.740738	-1.13566	-1.29351	-1.35877	-1.37786	-1.37147		2.76	0	0.0624871	0.187461	0.312436	0.43741	0.562384	0.687358		2.76	-1.73092	-1.66843	-1.54346	-1.41848	-1.29351	-1.16854	-1.04356		2.76	-1.26201	-0.988178	0.227853
3.01	0	-1.14696	-1.51013	-1.65724	-1.72458	-1.75268	-1.75968		3.01	0.474224	-0.672735	-1.0359	-1.18302	-1.25036	-1.27846	-1.28545		3.01	0	0.0677463	0.203239	0.338732	0.474224	0.609717	0.745209		3.01	-1.65724	-1.58949	-1.454	-1.31851	-1.18302	-1.04752	-0.912032		3.01	-1.36716	-1.04418	0.266443
3.26	0	-1.11621	-1.4505	-1.58913	-1.65936	-1.69626	-1.71567		3.26	0.510312	-0.605897	-0.940186	-1.07882	-1.14905	-1.18595	-1.20536		3.26	0	0.0729017	0.218705	0.364508	0.510312	0.656115	0.801918		3.26	-1.58913	-1.51623	-1.37043	-1.22463	-1.07882	-0.93302	-0.787216		3.26	-1.46904	-1.09297	0.307833
3.51	0	-1.08616	-1.3946	-1.52685	-1.60056	-1.64588	-1.67668		3.51	0.545637	-0.540526	-0.848967	-0.981213	-1.05492	-1.10024	-1.13105		3.51	0	0.0779482	0.233845	0.389741	0.545637	0.701534	0.85743		3.51	-1.52685	-1.4489	-1.29301	-1.13711	-0.981213	-0.825317	-0.66942		3.51	-1.56803	-1.13502	0.351961
3.76	0	-1.05697	-1.34255	-1.47023	-1.54781	-1.60108	-1.64227		3.76	0.580175	-0.476795	-0.762377	-0.890051	-0.967632	-1.0209	-1.0621		3.76	0	0.0828822	0.248647	0.414411	0.580175	0.74594	0.911704		3.76	-1.47023	-1.38734	-1.22158	-1.05582	-0.890051	-0.724287	-0.558523		3.76	-1.66444	-1.17075	0.398765
4.01	0	-1.02872	-1.29428	-1.4189	-1.50057	-1.56128	-1.61192		4.01	0.613908	-0.414807	-0.680368	-0.804992	-0.88666	-0.947372	-0.998016		4.01	0	0.0877011	0.263103	0.438506	0.613908	0.78931	0.964712		4.01	-1.4189	-1.3312	-1.1558	-0.980394	-0.804992	-0.629589	-0.454187		4.01	-1.75856	-1.20055	0.448182
4.26	0	-1.00145	-1.24961	-1.37242	-1.45825	-1.52588	-1.58512		4.26	0.646824	-0.354623	-0.602787	-0.725595	-0.81143	-0.879061	-0.938293		4.26	0	0.0924034	0.27721	0.462017	0.646824	0.83163	1.01644		4.26	-1.37242	-1.28002	-1.09521	-0.910402	-0.725595	-0.540788	-0.355982		4.26	-1.85063	-1.2248	0.500146
4.51	0	-0.975192	-1.20835	-1.33032	-1.4203	-1.49434	-1.56138		4.51	0.678918	-0.296274	-0.52943	-0.651398	-0.741377	-0.815418	-0.882463		4.51	0	0.0969883	0.290965	0.484942	0.678918	0.872895	1.06687		4.51	-1.33032	-1.23333	-1.03935	-0.845374	-0.651398	-0.457421	-0.263444		4.51	-1.94089	-1.24381	0.554595
4.76	0	-0.949962	-1.17026	-1.29214	-1.38617	-1.46614	-1.5403		4.76	0.710191	-0.239771	-0.460064	-0.581945	-0.675975	-0.755945	-0.830111		4.76	0	0.101456	0.304368	0.507279	0.710191	0.913103	1.11601		4.76	-1.29214	-1.19068	-0.987768	-0.784856	-0.581945	-0.379033	-0.176121		4.76	-2.02951	-1.25788	0.611463
5.01	0	-0.925757	-1.13509	-1.25746	-1.3554	-1.44085	-1.52152		5.01	0.740646	-0.185111	-0.394448	-0.516809	-0.614751	-0.7002	-0.780876		5.01	0	0.105807	0.31742	0.529033	0.740646	0.952259	1.16387		5.01	-1.25746	-1.15165	-0.940035	-0.728422	-0.516809	-0.305196	-0.0935827		5.01	-2.11667	-1.26729	0.670687
5.26	0	-0.902567	-1.10263	-1.22589	-1.32757	-1.41809	-1.50474		5.26	0.770289	-0.132277	-0.332338	-0.455599	-0.557285	-0.647804	-0.734447		5.26	0	0.110041	0.330124	0.550207	0.770289	0.990372	1.21045		5.26	-1.22589	-1.11585	-0.895764	-0.675682	-0.455599	-0.235516	-0.0154338		5.26	-2.20251	-1.27228	0.732203
5.51	0	-0.880377	-1.07263	-1.19709	-1.30234	-1.39756	-1.48969		5.51	0.79913	-0.081247	-0.273502	-0.397962	-0.50321	-0.598426	-0.69056		5.51	0	0.114161	0.342484	0.570807	0.79913	1.02745	1.25578		5.51	-1.19709	-1.08293	-0.854608	-0.626285	-0.397962	-0.169639	0.0586836		5.51	-2.28715	-1.27308	0.795948
5.76	0	-0.859166	-1.04489	-1.17076	-1.27939	-1.37896	-1.47616		5.76	0.827178	-0.0319879	-0.217717	-0.343582	-0.452207	-0.551781	-0.648984		5.76	0	0.118168	0.354505	0.590841	0.827178	1.06351	1.29985		5.76	-1.17076	-1.05259	-0.816255	-0.579918	-0.343582	-0.107245	0.129092		5.76	-2.37072	-1.26989	0.861863
6.01	0	-0.838908	-1.01922	-1.14662	-1.25844	-1.36207	-1.46397		6.01	0.854446	0.0155373	-0.164772	-0.292177	-0.403997	-0.507624	-0.609522		6.01	0	0.122064	0.366191	0.610318	0.854446	1.09857	1.3427		6.01	-1.14662	-1.02456	-0.780432	-0.536304	-0.292177	-0.0480497	0.196078		6.01	-2.4533	-1.26289	0.929884
6.26	0	-0.819575	-0.995418	-1.12444	-1.23928	-1.34669	-1.45295		6.26	0.880946	0.0613704	-0.114472	-0.243499	-0.358337	-0.465744	-0.572006		6.26	0	0.125849	0.377548	0.629247	0.880946	1.13264	1.38434		6.26	-1.12444	-0.998595	-0.746896	-0.495198	-0.243499	0.00819977	0.259898		6.26	-2.53498	-1.25228	0.999954
6.51	0	-0.801135	-0.973328	-1.10402	-1.22171	-1.33265	-1.44298		6.51	0.906691	0.105556	-0.0666371	-0.197326	-0.315016	-0.425957	-0.536288		6.51	0	0.129527	0.388582	0.647637	0.906691	1.16575	1.4248		6.51	-1.10402	-0.974491	-0.715436	-0.456381	-0.197326	0.0617282	0.320783		6.51	-2.61584	-1.23821	1.07201
6.76	0	-0.783555	-0.952798	-1.08516	-1.20555	-1.3198	-1.43393		6.76	0.931698	0.148142	-0.0211	-0.153464	-0.273848	-0.3881	-0.502237		6.76	0	0.1331	0.399299	0.665498	0.931698	1.1979	1.4641		6.76	-1.08516	-0.952062	-0.685862	-0.419663	-0.153464	0.112736	0.378935		6.76	-2.69596	-1.22082	1.146
7.01	0	-0.766801	-0.933687	-1.06772	-1.19065	-1.30801	-1.42572		7.01	0.955979	0.189178	0.0222921	-0.111736	-0.234671	-0.352034	-0.469741		7.01	0	0.136568	0.409705	0.682842	0.955979	1.22912	1.50225		7.01	-1.06772	-0.931147	-0.65801	-0.384873	-0.111736	0.161401	0.434537		7.01	-2.77538	-1.20028	1.22187
7.26	0	-0.750838	-0.915872	-1.05154	-1.17689	-1.29718	-1.41825		7.26	0.979552	0.228714	0.0636795	-0.0719897	-0.197339	-0.317633	-0.438698		7.26	0	0.139936	0.419808	0.69968	0.979552	1.25942	1.5393		7.26	-1.05154	-0.911605	-0.631733	-0.351862	-0.0719897	0.207882	0.487754		7.26	-2.85417	-1.1767	1.29956
7.51	0	-0.735631	-0.899239	-1.03652	-1.16415	-1.28722	-1.41145		7.51	1.00243	0.2668	0.103191	-0.0340848	-0.161725	-0.284787	-0.409019		7.51	0	0.143204	0.429613	0.716022	1.00243	1.28884	1.57525		7.51	-1.03652	-0.893311	-0.606902	-0.320493	-0.0340848	0.252324	0.538733		7.51	-2.93237	-1.15021	1.37901
7.76	0	-0.721144	-0.883687	-1.02253	-1.15235	-1.27803	-1.40526		7.76	1.02463	0.303488	0.140945	0.00210258	-0.127714	-0.253396	-0.380623		7.76	0	0.146376	0.439128	0.73188	1.02463	1.31738	1.61014		7.76	-1.02253	-0.876153	-0.583401	-0.290649	0.00210258	0.294855	0.587607		7.76	-3.01004	-1.12093	1.46018
8.01	0	-0.707344	-0.869124	-1.00949	-1.14138	-1.26954	-1.39961		8.01	1.04617	0.338829	0.177049	0.0366844	-0.0952032	-0.223371	-0.353436		8.01	0	0.149453	0.44836	0.747267	1.04617	1.34508	1.64399		8.01	-1.00949	-0.860035	-0.561129	-0.262222	0.0366844	0.335591	0.634498		8.01	-3.08721	-1.08897	1.54301
8.26	0	-0.694197	-0.855467	-0.997308	-1.13117	-1.2617	-1.39446		8.26	1.06707	0.372874	0.211603	0.069762	-0.0641005	-0.194631	-0.327392		8.26	0	0.152439	0.457316	0.762193	1.06707	1.37195	1.67682		8.26	-0.997308	-0.84487	-0.539992	-0.235115	0.069762	0.374639	0.679517		8.26	-3.16391	-1.05444	1.62746
8.51	0	-0.681669	-0.842642	-0.985914	-1.12166	-1.25444	-1.38977		8.51	1.08734	0.405672	0.244699	0.101427	-0.0343213	-0.167103	-0.30243		8.51	0	0.155334	0.466003	0.776672	1.08734	1.39801	1.70868		8.51	-0.985914	-0.830579	-0.51991	-0.209241	0.101427	0.412096	0.722765		8.51	-3.2402	-1.01743	1.71347
8.76	0	-0.66973	-0.830582	-0.975238	-1.11279	-1.24772	-1.3855		8.76	1.107	0.437273	0.276421	0.131765	-0.0057887	-0.140719	-0.278494		8.76	0	0.158143	0.47443	0.790716	1.107	1.42329	1.73958		8.76	-0.975238	-0.817095	-0.500808	-0.184522	0.131765	0.448051	0.764337		8.76	-3.31608	-0.978051	1.801
9.01	0	-0.658348	-0.819225	-0.965222	-1.1045	-1.24149	-1.3816		9.01	1.12607	0.467724	0.306847	0.16085	0.0215677	-0.115418	-0.25553		9.01	0	0.160867	0.482602	0.804337	1.12607	1.44781	1.76954		9.01	-0.965222	-0.804354	-0.482619	-0.160885	0.16085	0.482585	0.80432		9.01	-3.3916	-0.93638	1.89
9.26	0	-0.647494	-0.808518	-0.955812	-1.09675	-1.23571	-1.37806		9.26	1.14457	0.497073	0.336049	0.188755	0.0478126	-0.0911413	-0.233492		9.26	0	0.16351	0.490529	0.817548	1.14457	1.47159	1.79861		9.26	-0.955812	-0.792302	-0.465283	-0.138264	0.188755	0.515774	0.842793		9.26	-3.46678	-0.892506	1.98043
9.51	0	-0.63714	-0.79841	-0.946961	-1.0895	-1.23034	-1.37484		9.51	1.16251	0.525365	0.364095	0.215544	0.073006	-0.067837	-0.212333		9.51	0	0.166072	0.498216	0.830361	1.16251	1.49465	1.82679		9.51	-0.946961	-0.780889	-0.448744	-0.1166	0.215544	0.547689	0.879833		9.51	-3.54165	-0.84651	2.07224
9.76	0	-0.627259	-0.788858	-0.938626	-1.0827	-1.22536	-1.37192		9.76	1.1799	0.552645	0.391046	0.241278	0.0972033	-0.0454552	-0.192012		9.76	0	0.168558	0.505673	0.842789	1.1799	1.51702	1.85413		9.76	-0.938626	-0.770068	-0.432953	-0.0958373	0.241278	0.578394	0.915509		9.76	-3.61622	-0.798471	2.1654
10.01	0	-0.617825	-0.77982	-0.930768	-1.07632	-1.22073	-1.36927		10.01	1.19678	0.578956	0.416961	0.266013	0.120456	-0.0239499	-0.172489		10.01	0	0.170969	0.512906	0.854844	1.19678	1.53872	1.88066		10.01	-0.930768	-0.7598	-0.417862	-0.0759249	0.266013	0.60795	0.949887		10.01	-3.69052	-0.748462	2.25986
10.26	0	-0.608815	-0.77126	-0.923354	-1.07034	-1.21643	-1.36688		10.26	1.21315	0.604339	0.441894	0.2898	0.142813	-0.00327793	-0.153726		10.26	0	0.173308	0.519923	0.866538	1.21315	1.55977	1.90638		10.26	-0.923354	-0.750046	-0.403431	-0.0568155	0.2898	0.636415	0.98303		10.26	-3.76457	-0.696554	2.35559
10.51	0	-0.600205	-0.763143	-0.91635	-1.06472	-1.21244	-1.36473		10.51	1.22904	0.628833	0.465895	0.312688	0.164318	0.0166012	-0.135688		10.51	0	0.175577	0.526731	0.877884	1.22904	1.58019	1.93135		10.51	-0.91635	-0.740773	-0.389619	-0.0384655	0.312688	0.663842	1.015		10.51	-3.83838	-0.642814	2.45254
10.76	0	-0.591974	-0.75544	-0.909729	-1.05944	-1.20873	-1.36279		10.76	1.24445	0.652479	0.489012	0.334724	0.185014	0.0357256	-0.118341		10.76	0	0.177779	0.533337	0.888894	1.24445	1.60001	1.95557		10.76	-0.909729	-0.73195	-0.376392	-0.0208342	0.334724	0.690281	1.04584		10.76	-3.91198	-0.587307	2.55068
11.01	0	-0.5841	-0.748123	-0.903464	-1.05447	-1.20528	-1.36107		11.01	1.25941	0.675311	0.511289	0.355948	0.20494	0.054131	-0.101655		11.01	0	0.179916	0.539748	0.89958	1.25941	1.61924	1.97908		11.01	-0.903464	-0.723548	-0.363716	-0.00388397	0.355948	0.71578	1.07561		11.01	-3.98537	-0.530093	2.64998
11.26	0	-0.576566	-0.741166	-0.897532	-1.0498	-1.20208	-1.35953		11.26	1.27393	0.697367	0.532767	0.376401	0.224134	0.0718512	-0.0855994		11.26	0	0.18199	0.545971	0.909952	1.27393	1.63791	2.00189		11.26	-0.897532	-0.715541	-0.35156	0.0124206	0.376401	0.740382	1.10436		11.26	-4.05857	-0.471232	2.7504
11.51	0	-0.569351	-0.734546	-0.89191	-1.0454	-1.19911	-1.35818		11.51	1.28803	0.718681	0.553486	0.396121	0.24263	0.0889181	-0.0701456		11.51	0	0.184005	0.552014	0.920023	1.28803	1.65604	2.02405		11.51	-0.89191	-0.707906	-0.339897	0.0281123	0.396121	0.76413	1.13214		11.51	-4.1316	-0.410779	2.85191
11.76	0	-0.56244	-0.728241	-0.88658	-1.04126	-1.19636	-1.35699		11.76	1.30172	0.739283	0.573483	0.415143	0.260461	0.105362	-0.055267		11.76	0	0.185961	0.557882	0.929803	1.30172	1.67364	2.04557		11.76	-0.88658	-0.70062	-0.328699	0.0432221	0.415143	0.787064	1.15899		11.76	-4.20447	-0.348788	2.95448
12.01	0	-0.555816	-0.722232	-0.881524	-1.03736	-1.19381	-1.35596		12.01	1.31502	0.759207	0.592791	0.4335	0.277659	0.121211	-0.0409382		12.01	0	0.18786	0.563581	0.939302	1.31502	1.69074	2.06647		12.01	-0.881524	-0.693663	-0.317942	0.0577788	0.4335	0.809221	1.18494		12.01	-4.27719	-0.28531	3.05808
12.26	0	-0.549464	-0.716501	-0.876723	-1.03369	-1.19145	-1.35508		12.26	1.32795	0.778481	0.611445	0.451222	0.294253	0.136492	-0.0271351		12.26	0	0.189706	0.569119	0.948532	1.32795	1.70736	2.08677		12.26	-0.876723	-0.687017	-0.307604	0.0718094	0.451222	0.830635	1.21005		12.26	-4.34977	-0.220394	3.16267
12.51	0	-0.54337	-0.711031	-0.872163	-1.03023	-1.18927	-1.35434		12.51	1.3405	0.797134	0.629473	0.46834	0.310269	0.15123	-0.0138346		12.51	0	0.191501	0.574502	0.957503	1.3405	1.7235	2.10651		12.51	-0.872163	-0.680663	-0.297662	0.0853393	0.46834	0.851341	1.23434		12.51	-4.42222	-0.154087	3.26824
12.76	0	-0.537519	-0.705807	-0.867831	-1.02698	-1.18726	-1.35373		12.76	1.35271	0.815193	0.646905	0.484882	0.325735	0.16545	-0.00101511		12.76	0	0.193245	0.579734	0.966223	1.35271	1.7392	2.12569		12.76	-0.867831	-0.674586	-0.288097	0.0983924	0.484882	0.871371	1.25786		12.76	-4.49455	-0.086433	3.37474
13.01	0	-0.5319	-0.700815	-0.863711	-1.02391	-1.18541	-1.35324		13.01	1.36458	0.832684	0.663769	0.500872	0.340676	0.179175	0.0113442		13.01	0	0.194941	0.584822	0.974703	1.36458	1.75446	2.14435		13.01	-0.863711	-0.668771	-0.27889	0.110991	0.500872	0.890753	1.28063		13.01	-4.56678	-0.0174757	3.48217
13.26	0	-0.5265	-0.696042	-0.859794	-1.02102	-1.18371	-1.35287		13.26	1.37613	0.849631	0.680089	0.516337	0.355113	0.192426	0.0232628		13.26	0	0.19659	0.58977	0.982951	1.37613	1.76931	2.16249		13.26	-0.859794	-0.663204	-0.270023	0.123157	0.516337	0.909517	1.3027		13.26	-4.6389	0.0527442	3.59049
13.51	0	-0.521309	-0.691475	-0.856067	-1.0183	-1.18214	-1.35261		13.51	1.38737	0.866057	0.695892	0.5313	0.36907	0.205223	0.0347595		13.51	0	0.198195	0.594586	0.990976	1.38737	1.78376	2.18015		13.51	-0.856067	-0.657872	-0.261481	0.134909	0.5313	0.92769	1.32408		13.51	-4.71094	0.124187	3.69968
13.76	0	-0.516316	-0.687103	-0.85252	-1.01573	-1.18071	-1.35245		13.76	1.3983	0.881985	0.711198	0.545782	0.382568	0.217587	0.0458519		13.76	0	0.199757	0.599272	0.998787	1.3983	1.79782	2.19733		13.76	-0.85252	-0.652763	-0.253248	0.146267	0.545782	0.945296	1.34481		13.76	-4.78289	0.196816	3.80972
14.01	0	-0.511511	-0.682917	-0.849143	-1.01332	-1.17941	-1.35239		14.01	1.40895	0.897437	0.726031	0.559804	0.395626	0.229535	0.0565569		14.01	0	0.201278	0.603835	1.00639	1.40895	1.8115	2.21406		14.01	-0.849143	-0.647865	-0.245309	0.157248	0.559804	0.962361	1.36492		14.01	-4.85476	0.270594	3.92057
14.26	0	-0.506885	-0.678906	-0.845928	-1.01105	-1.17823	-1.35242		14.26	1.41932	0.912431	0.74041	0.573387	0.408262	0.241085	0.0668906		14.26	0	0.202759	0.608278	1.0138	1.41932	1.82483	2.23035		14.26	-0.845928	-0.643169	-0.23765	0.167868	0.573387	0.978906	1.38442		14.26	-4.92657	0.345487	4.03223
14.51	0	-0.502428	-0.67506	-0.842866	-1.00892	-1.17716	-1.35255		14.51	1.42942	0.926987	0.754355	0.586549	0.420496	0.252254	0.0768681		14.51	0	0.204202	0.612607	1.02101	1.42942	1.83782	2.24622		14.51	-0.842866	-0.638664	-0.23026	0.178145	0.586549	0.994954	1.40336		14.51	-4.99832	0.421461	4.14468
14.76	0	-0.498134	-0.671373	-0.83995	-1.00691	-1.1762	-1.35275		14.76	1.43926	0.941124	0.767885	0.599308	0.432343	0.263057	0.0865038		14.76	0	0.205608	0.616825	1.02804	1.43926	1.85047	2.26169		14.76	-0.83995	-0.634342	-0.223125	0.188092	0.599308	1.01052	1.42174		14.76	-5.07001	0.498485	4.25788
15.01	0	-0.493994	-0.667835	-0.837171	-1.00503	-1.17534	-1.35304		15.01	1.44885	0.954858	0.781017	0.611681	0.44382	0.273509	0.0958117		15.01	0	0.206979	0.620937	1.03489	1.44885	1.86281	2.27677		15.01	-0.837171	-0.630192	-0.216235	0.197723	0.611681	1.02564	1.4396		15.01	-5.14165	0.576528	4.37183
15.26	0	-0.49	-0.66444	-0.834524	-1.00327	-1.17458	-1.3534		15.26	1.45821	0.968207	0.793767	0.623683	0.454942	0.283625	0.104805		15.26	0	0.208315	0.624946	1.04158	1.45821	1.87484	2.29147		15.26	-0.834524	-0.626209	-0.209578	0.207053	0.623683	1.04031	1.45694		15.26	-5.21324	0.655561	4.4865
15.51	0	-0.486147	-0.66118	-0.832002	-1.00161	-1.17391	-1.35384		15.51	1.46733	0.981185	0.806152	0.63533	0.465723	0.293417	0.113495		15.51	0	0.209619	0.628857	1.04809	1.46733	1.88657	2.30581		15.51	-0.832002	-0.622383	-0.203145	0.216093	0.63533	1.05457	1.47381		15.51	-5.2848	0.735555	4.60188
15.76	0	-0.482428	-0.658049	-0.829598	-1.00006	-1.17334	-1.35434		15.76	1.47623	0.993807	0.818186	0.646636	0.476177	0.3029	0.121895		15.76	0	0.210891	0.632672	1.05445	1.47623	1.89802	2.3198		15.76	-0.829598	-0.618708	-0.196926	0.224855	0.646636	1.06842	1.4902		15.76	-5.35633	0.816484	4.71795
16.01	0	-0.478835	-0.655042	-0.827308	-0.998608	-1.17284	-1.35491		16.01	1.48492	1.00609	0.829882	0.657615	0.486316	0.312084	0.130016		16.01	0	0.212132	0.636396	1.06066	1.48492	1.90919	2.33345		16.01	-0.827308	-0.615177	-0.190913	0.233351	0.657615	1.08188	1.50614		16.01	-5.42783	0.89832	4.83469
16.26	0	-0.475365	-0.652152	-0.825127	-0.997253	-1.17242	-1.35554		16.26	1.49341	1.01804	0.841255	0.66828	0.496154	0.320982	0.137868		16.26	0	0.213344	0.640032	1.06672	1.49341	1.92009	2.34678		16.26	-0.825127	-0.611783	-0.185095	0.241592	0.66828	1.09497	1.52166		16.26	-5.4993	0.98104	4.95208
16.51	0	-0.472012	-0.649373	-0.823048	-0.995989	-1.17209	-1.35623		16.51	1.50169	1.02968	0.852318	0.678643	0.505702	0.329605	0.145461		16.51	0	0.214527	0.643582	1.07264	1.50169	1.93075	2.3598		16.51	-0.823048	-0.608521	-0.179466	0.249588	0.678643	1.1077	1.53675		16.51	-5.57076	1.06462	5.07012
16.76	0	-0.468769	-0.646702	-0.821069	-0.994813	-1.17182	-1.35698		16.76	1.50978	1.04101	0.863081	0.688715	0.514971	0.337963	0.152807		16.76	0	0.215683	0.64705	1.07842	1.50978	1.94115	2.37252		16.76	-0.821069	-0.605385	-0.174018	0.257348	0.688715	1.12008	1.55145		16.76	-5.6422	1.14903	5.18879
17.01	0	-0.465633	-0.644134	-0.819183	-0.99372	-1.17163	-1.35778		17.01	1.51769	1.05206	0.873557	0.698508	0.523971	0.346066	0.159912		17.01	0	0.216813	0.650439	1.08407	1.51769	1.95132	2.38494		17.01	-0.819183	-0.60237	-0.168744	0.264882	0.698508	1.13213	1.56576		17.01	-5.71364	1.23426	5.30807
17.26	0	-0.462599	-0.641663	-0.817388	-0.992707	-1.1715	-1.35863		17.26	1.52542	1.06282	0.883757	0.708032	0.532713	0.353923	0.166787		17.26	0	0.217917	0.653751	1.08959	1.52542	1.96125	2.39709		17.26	-0.817388	-0.599471	-0.163636	0.272198	0.708032	1.14387	1.5797		17.26	-5.78506	1.32028	5.42795
17.51	0	-0.459663	-0.639286	-0.815679	-0.99177	-1.17143	-1.35954		17.51	1.53298	1.07331	0.893691	0.717298	0.541206	0.361544	0.17344		17.51	0	0.218997	0.65699	1.09498	1.53298	1.97097	2.40896		17.51	-0.815679	-0.596682	-0.158689	0.279305	0.717298	1.15529	1.59328		17.51	-5.85649	1.40707	5.54841
17.76	0	-0.456821	-0.636998	-0.814053	-0.990907	-1.17143	-1.36049		17.76	1.54037	1.08355	0.903369	0.726315	0.54946	0.368937	0.179879		17.76	0	0.220052	0.660157	1.10026	1.54037	1.98047	2.42058		17.76	-0.814053	-0.594	-0.153895	0.28621	0.726315	1.16642	1.60652		17.76	-5.92792	1.49461	5.66945
18.01	0	-0.454068	-0.634797	-0.812506	-0.990113	-1.17149	-1.36149		18.01	1.5476	1.09353	0.9128	0.735091	0.557484	0.376111	0.186111		18.01	0	0.221085	0.663256	1.10543	1.5476	1.98977	2.43194		18.01	-0.812506	-0.59142	-0.14925	0.292921	0.735091	1.17726	1.61943		18.01	-5.99935	1.58288	5.79105
18.26	0	-0.451401	-0.632678	-0.811035	-0.989387	-1.1716	-1.36253		18.26	1.55467	1.10327	0.921994	0.743637	0.565284	0.383073	0.192145		18.26	0	0.222096	0.666288	1.11048	1.55467	1.99886	2.44306		18.26	-0.811035	-0.588939	-0.144747	0.299445	0.743637	1.18783	1.63202		18.26	-6.07079	1.67187	5.9132
18.51	0	-0.448817	-0.630638	-0.809636	-0.988726	-1.17176	-1.36361		18.51	1.5616	1.11278	0.930958	0.751959	0.57287	0.389831	0.197986		18.51	0	0.223085	0.669255	1.11543	1.5616	2.00777	2.45394		18.51	-0.809636	-0.586551	-0.140381	0.305789	0.751959	1.19813	1.6443		18.51	-6.14224	1.76155	6.03588
18.76	0	-0.446313	-0.628674	-0.808308	-0.988126	-1.17198	-1.36473		18.76	1.56838	1.12206	0.939701	0.760067	0.580249	0.396392	0.203641		18.76	0	0.224054	0.672161	1.12027	1.56838	2.01648	2.46459		18.76	-0.808308	-0.584255	-0.136148	0.31196	0.760067	1.20817	1.65628		18.76	-6.21371	1.85191	6.15909
19.01	0	-0.443884	-0.626783	-0.807048	-0.987585	-1.17225	-1.3659		19.01	1.57501	1.13113	0.948231	0.767966	0.587429	0.402762	0.209118		19.01	0	0.225002	0.675006	1.12501	1.57501	2.02502	2.47502		19.01	-0.807048	-0.582046	-0.132042	0.317962	0.767966	1.21797	1.66797		19.01	-6.28519	1.94293	6.28282
19.26	0	-0.441529	-0.624962	-0.805851	-0.987102	-1.17257	-1.3671		19.26	1.58152	1.13999	0.956555	0.775666	0.594415	0.408949	0.214421		19.26	0	0.225931	0.677793	1.12966	1.58152	2.03338	2.48524		19.26	-0.805851	-0.57992	-0.128058	0.323804	0.775666	1.22753	1.67939		19.26	-6.3567	2.03459	6.40705
19.51	0	-0.439245	-0.623208	-0.804717	-0.986674	-1.17293	-1.36833		19.51	1.58789	1.14864	0.964681	0.783172	0.601215	0.414959	0.219557		19.51	0	0.226841	0.680524	1.13421	1.58789	2.04157	2.49525		19.51	-0.804717	-0.577876	-0.124193	0.329489	0.783172	1.23685	1.69054		19.51	-6.42823	2.12689	6.53177
19.76	0	-0.437028	-0.62152	-0.803643	-0.986299	-1.17334	-1.3696		19.76	1.59413	1.15711	0.972614	0.790491	0.607835	0.420797	0.224532		19.76	0	0.227733	0.6832	1.13867	1.59413	2.0496	2.50507		19.76	-0.803643	-0.57591	-0.120443	0.335024	0.790491	1.24596	1.70142		19.76	-6.49978	2.21979	6.65698
20.01	0	-0.434877	-0.619894	-0.802626	-0.985974	-1.17379	-1.37091		20.01	1.60026	1.16538	0.980361	0.797629	0.614281	0.426469	0.22935		20.01	0	0.228608	0.685824	1.14304	1.60026	2.05747	2.51469		20.01	-0.802626	-0.574018	-0.116803	0.340413	0.797629	1.25484	1.71206		20.01	-6.57137	2.3133	6.78267
20.26	0	-0.432789	-0.618328	-0.801665	-0.985699	-1.17428	-1.37224		20.26	1.60626	1.17347	0.98793	0.804593	0.620558	0.43198	0.234016		20.26	0	0.229465	0.688396	1.14733	1.60626	2.06519	2.52412		20.26	-0.801665	-0.572199	-0.113269	0.345662	0.804593	1.26352	1.72245		20.26	-6.64298	2.40739	6.90882
20.51	0	-0.430761	-0.61682	-0.800757	-0.985471	-1.17481	-1.37361		20.51	1.61214	1.18138	0.995324	0.811387	0.626673	0.437336	0.238537		20.51	0	0.230306	0.690919	1.15153	1.61214	2.07276	2.53337		20.51	-0.800757	-0.570451	-0.109838	0.350775	0.811387	1.272	1.73261		20.51	-6.71463	2.50205	7.03543
20.76	0	-0.428792	-0.615367	-0.7999	-0.985288	-1.17538	-1.375		20.76	1.61792	1.18913	1.00255	0.818018	0.63263	0.442542	0.242915		20.76	0	0.231131	0.693394	1.15566	1.61792	2.08018	2.54244		20.76	-0.7999	-0.568769	-0.106507	0.355756	0.818018	1.28028	1.74254		20.76	-6.78631	2.59727	7.16248
21.01	0	-0.426879	-0.613969	-0.799093	-0.985149	-1.17598	-1.37643		21.01	1.62358	1.1967	1.00962	0.824491	0.638435	0.447603	0.247156		21.01	0	0.231941	0.695822	1.1597	1.62358	2.08747	2.55135		21.01	-0.799093	-0.567153	-0.103272	0.36061	0.824491	1.28837	1.75225		21.01	-6.85804	2.69303	7.28998
21.26	0	-0.425021	-0.612622	-0.798334	-0.985053	-1.17662	-1.37788		21.26	1.62914	1.20412	1.01652	0.830811	0.644092	0.452523	0.251265		21.26	0	0.232735	0.698205	1.16367	1.62914	2.09461	2.56008		21.26	-0.798334	-0.565599	-0.100129	0.365341	0.830811	1.29628	1.76175		21.26	-6.9298	2.78933	7.41791
21.51	0	-0.423215	-0.611326	-0.797621	-0.984997	-1.1773	-1.37936		21.51	1.6346	1.21139	1.02328	0.836982	0.649606	0.457306	0.255244		21.51	0	0.233515	0.700544	1.16757	1.6346	2.10163	2.56866		21.51	-0.797621	-0.564107	-0.0970773	0.369952	0.836982	1.30401	1.77104		21.51	-7.0016	2.88615	7.54626
21.76	0	-0.42146	-0.610078	-0.796953	-0.984981	-1.17801	-1.38086		21.76	1.63996	1.2185	1.02988	0.843009	0.654981	0.461957	0.259099		21.76	0	0.23428	0.702841	1.1714	1.63996	2.10852	2.57708		21.76	-0.796953	-0.562673	-0.0941123	0.374448	0.843009	1.31157	1.78013		21.76	-7.07345	2.98347	7.67503
22.01	0	-0.419754	-0.608877	-0.796328	-0.985003	-1.17875	-1.38239		22.01	1.64523	1.22547	1.03635	0.848897	0.660222	0.46648	0.262832		22.01	0	0.235032	0.705096	1.17516	1.64523	2.11529	2.58535		22.01	-0.796328	-0.561296	-0.0912316	0.378833	0.848897	1.31896	1.78903		22.01	-7.14535	3.0813	7.8042
22.26	0	-0.418095	-0.607721	-0.795745	-0.985062	-1.17952	-1.38395		22.26	1.65039	1.2323	1.04267	0.85465	0.665332	0.470878	0.266447		22.26	0	0.235771	0.707312	1.17885	1.65039	2.12194	2.59348		22.26	-0.795745	-0.559974	-0.0884327	0.383109	0.85465	1.32619	1.79773		22.26	-7.21729	3.17961	7.93378
22.51	0	-0.416482	-0.606608	-0.795201	-0.985156	-1.18032	-1.38552		22.51	1.65547	1.23899	1.04886	0.860271	0.670316	0.475155	0.269949		22.51	0	0.236496	0.709488	1.18248	1.65547	2.12847	2.60146		22.51	-0.795201	-0.558705	-0.085713	0.387279	0.860271	1.33326	1.80626		22.51	-7.28928	3.27839	8.06376
22.76	0	-0.414913	-0.605538	-0.794697	-0.985285	-1.18115	-1.38712		22.76	1.66046	1.24555	1.05492	0.865766	0.675178	0.479316	0.27334		22.76	0	0.237209	0.711627	1.18604	1.66046	2.13488	2.6093		22.76	-0.794697	-0.557488	-0.0830699	0.391348	0.865766	1.34018	1.8146		22.76	-7.36133	3.37764	8.19412
23.01	0	-0.413387	-0.604509	-0.79423	-0.985447	-1.18201	-1.38874		23.01	1.66537	1.25198	1.06086	0.871137	0.67992	0.483362	0.276623		23.01	0	0.23791	0.713729	1.18955	1.66537	2.14119	2.61701		23.01	-0.79423	-0.556321	-0.0805013	0.395318	0.871137	1.34696	1.82278		23.01	-7.43342	3.47735	8.32486
23.26	0	-0.411902	-0.603519	-0.7938	-0.985642	-1.18289	-1.39039		23.26	1.67019	1.25829	1.06667	0.876389	0.684547	0.487299	0.279802		23.26	0	0.238598	0.715795	1.19299	1.67019	2.14739	2.62458		23.26	-0.7938	-0.555202	-0.0780049	0.399192	0.876389	1.35359	1.83078		23.26	-7.50557	3.5775	8.45598
23.51	0	-0.410458	-0.602568	-0.793405	-0.985867	-1.1838	-1.39205		23.51	1.67493	1.26447	1.07236	0.881524	0.689061	0.491128	0.28288		23.51	0	0.239276	0.717827	1.19638	1.67493	2.15348	2.63203		23.51	-0.793405	-0.554129	-0.0755785	0.402973	0.881524	1.36007	1.83863		23.51	-7.57778	3.67808	8.58747
23.76	0	-0.409052	-0.601653	-0.793044	-0.986123	-1.18474	-1.39373		23.76	1.67959	1.27054	1.07794	0.886546	0.693467	0.494852	0.285859		23.76	0	0.239941	0.719824	1.19971	1.67959	2.15947	2.63936		23.76	-0.793044	-0.553103	-0.07322	0.406663	0.886546	1.36643	1.84631		23.76	-7.65005	3.7791	8.71931
24.01	0	-0.407684	-0.600775	-0.792716	-0.986408	-1.1857	-1.39543		24.01	1.68417	1.27649	1.0834	0.891458	0.697766	0.498476	0.288742		24.01	0	0.240596	0.721789	1.20298	1.68417	2.16537	2.64656		24.01	-0.792716	-0.55212	-0.0709275	0.410265	0.891458	1.37265	1.85384		24.01	-7.72237	3.88053	8.85152
24.26	0	-0.406352	-0.599931	-0.792421	-0.986722	-1.18668	-1.39715		24.26	1.68868	1.28233	1.08875	0.896263	0.701962	0.502001	0.291532		24.26	0	0.241241	0.723722	1.2062	1.68868	2.17116	2.65365		24.26	-0.792421	-0.55118	-0.0686991	0.413782	0.896263	1.37874	1.86123		24.26	-7.79476	3.98237	8.98407
24.51	0	-0.405056	-0.599121	-0.792156	-0.987063	-1.18769	-1.39889		24.51	1.69312	1.28806	1.094	0.900965	0.706058	0.50543	0.294231		24.51	0	0.241874	0.725623	1.20937	1.69312	2.17687	2.66062		24.51	-0.792156	-0.550282	-0.0665329	0.417216	0.900965	1.38471	1.86846		24.51	-7.86721	4.08461	9.11697
24.76	0	-0.403794	-0.598344	-0.791922	-0.98743	-1.18872	-1.40064		24.76	1.69749	1.29369	1.09914	0.905565	0.710057	0.508766	0.296843		24.76	0	0.242498	0.727494	1.21249	1.69749	2.18248	2.66748		24.76	-0.791922	-0.549424	-0.0644272	0.420569	0.905565	1.39056	1.87556		24.76	-7.93972	4.18724	9.25021
25.01	0	-0.402565	-0.597598	-0.791717	-0.987824	-1.18977	-1.40242		25.01	1.70178	1.29922	1.10419	0.910068	0.713961	0.512012	0.299368		25.01	0	0.243112	0.729336	1.21556	1.70178	2.18801	2.67423		25.01	-0.791717	-0.548604	-0.0623803	0.423844	0.910068	1.39629	1.88252		25.01	-8.01229	4.29025	9.38379
25.26	0	-0.401369	-0.596884	-0.79154	-0.988242	-1.19085	-1.40421		25.26	1.70601	1.30465	1.10913	0.914475	0.717772	0.515169	0.30181		25.26	0	0.243716	0.731149	1.21858	1.70601	2.19345	2.68088		25.26	-0.79154	-0.547823	-0.0603906	0.427042	0.914475	1.40191	1.88934		25.26	-8.08494	4.39364	9.51769
25.51	0	-0.400204	-0.596199	-0.79139	-0.988685	-1.19194	-1.40601		25.51	1.71018	1.30998	1.11398	0.918789	0.721494	0.51824	0.30417		25.51	0	0.244311	0.732934	1.22156	1.71018	2.1988	2.68742		25.51	-0.79139	-0.547079	-0.0584564	0.430166	0.918789	1.40741	1.89603		25.51	-8.15765	4.4974	9.65192
25.76	0	-0.399069	-0.595543	-0.791268	-0.989152	-1.19305	-1.40783		25.76	1.71428	1.31521	1.11874	0.923013	0.725129	0.521228	0.306451		25.76	0	0.244897	0.734692	1.22449	1.71428	2.20407	2.69387		25.76	-0.791268	-0.546371	-0.0565763	0.433218	0.923013	1.41281	1.9026		25.76	-8.23042	4.60152	9.78647
26.01	0	-0.397964	-0.594915	-0.791171	-0.989641	-1.19418	-1.40966		26.01	1.71832	1.32036	1.1234	0.927148	0.728678	0.524134	0.308655		26.01	0	0.245474	0.736423	1.22737	1.71832	2.20927	2.70022		26.01	-0.791171	-0.545697	-0.0547488	0.4362	0.927148	1.4181	1.90904		26.01	-8.30327	4.70599	9.92133
26.26	0	-0.396887	-0.594315	-0.7911	-0.990153	-1.19534	-1.41151		26.26	1.7223	1.32541	1.12798	0.931197	0.732144	0.526961	0.310784		26.26	0	0.246042	0.738127	1.23021	1.7223	2.21438	2.70647		26.26	-0.7911	-0.545058	-0.0529726	0.439112	0.931197	1.42328	1.91537		26.26	-8.37619	4.81081	10.0565
26.51	0	-0.395839	-0.593741	-0.791053	-0.990687	-1.19651	-1.41338		26.51	1.72622	1.33038	1.13248	0.935163	0.73553	0.529711	0.31284		26.51	0	0.246602	0.739807	1.23301	1.72622	2.21942	2.71263		26.51	-0.791053	-0.544451	-0.0512462	0.441959	0.935163	1.42837	1.92157		26.51	-8.44918	4.91597	10.192
26.76	0	-0.394817	-0.593193	-0.79103	-0.991241	-1.19769	-1.41525		26.76	1.73008	1.33526	1.13688	0.939048	0.738836	0.532385	0.314824		26.76	0	0.247154	0.741462	1.23577	1.73008	2.22439	2.71869		26.76	-0.79103	-0.543876	-0.0495683	0.44474	0.939048	1.43336	1.92766		26.76	-8.52224	5.02146	10.3277
27.01	0	-0.393822	-0.592671	-0.79103	-0.991817	-1.1989	-1.41714		27.01	1.73388	1.34006	1.14121	0.942852	0.742066	0.534986	0.316738		27.01	0	0.247698	0.743093	1.23849	1.73388	2.22928	2.72467		27.01	-0.79103	-0.543333	-0.0479377	0.447457	0.942852	1.43825	1.93364		27.01	-8.59538	5.12728	10.4638
27.26	0	-0.392852	-0.592172	-0.791053	-0.992412	-1.20012	-1.41905		27.26	1.73763	1.34478	1.14546	0.94658	0.745221	0.537515	0.318585		27.26	0	0.248233	0.7447	1.24117	1.73763	2.2341	2.73057		27.26	-0.791053	-0.54282	-0.0463533	0.450113	0.94658	1.44305	1.93951		27.26	-8.66859	5.23342	10.6002
27.51	0	-0.391908	-0.591698	-0.791098	-0.993026	-1.20136	-1.42096		27.51	1.74133	1.34942	1.14963	0.950232	0.748303	0.539974	0.320365		27.51	0	0.248761	0.746284	1.24381	1.74133	2.23885	2.73637		27.51	-0.791098	-0.542336	-0.0448137	0.452709	0.950232	1.44775	1.94528		27.51	-8.74188	5.33987	10.7368
27.76	0	-0.390987	-0.591247	-0.791164	-0.993659	-1.20261	-1.42289		27.76	1.74497	1.35399	1.15373	0.95381	0.751314	0.542365	0.322081		27.76	0	0.249282	0.747846	1.24641	1.74497	2.24354	2.7421		27.76	-0.791164	-0.541882	-0.0433179	0.455246	0.95381	1.45237	1.95094		27.76	-8.81525	5.44663	10.8738
28.01	0	-0.39009	-0.590818	-0.79125	-0.994311	-1.20388	-1.42483		28.01	1.74857	1.35848	1.15775	0.957316	0.754255	0.544689	0.323733		28.01	0	0.249795	0.749386	1.24898	1.74857	2.24816	2.74775		28.01	-0.79125	-0.541455	-0.0418647	0.457726	0.957316	1.45691	1.9565		28.01	-8.88869	5.55369	11.011
28.26	0	-0.389217	-0.590411	-0.791357	-0.99498	-1.20516	-1.42679		28.26	1.75211	1.36289	1.1617	0.960752	0.757129	0.546949	0.325324		28.26	0	0.250301	0.750904	1.25151	1.75211	2.25271	2.75331		28.26	-0.791357	-0.541056	-0.0404532	0.460149	0.960752	1.46135	1.96196		28.26	-8.96221	5.66105	11.1485
28.51	0	-0.388365	-0.590025	-0.791484	-0.995667	-1.20646	-1.42875		28.51	1.7556	1.36724	1.16558	0.96412	0.759936	0.549145	0.326854		28.51	0	0.2508	0.752401	1.254	1.7556	2.2572	2.75881		28.51	-0.791484	-0.540683	-0.0390823	0.462519	0.96412	1.46572	1.96732		28.51	-9.03581	5.7687	11.2862
28.76	0	-0.387535	-0.589661	-0.791629	-0.996371	-1.20777	-1.43072		28.76	1.75905	1.37151	1.16939	0.96742	0.762679	0.551279	0.328326		28.76	0	0.251293	0.753878	1.25646	1.75905	2.26164	2.76422		28.76	-0.791629	-0.540337	-0.037751	0.464835	0.96742	1.47001	1.97259		28.76	-9.10949	5.87663	11.4243
29.01	0	-0.386727	-0.589316	-0.791794	-0.997092	-1.2091	-1.43271		29.01	1.76245	1.37572	1.17313	0.970656	0.765358	0.553352	0.32974		29.01	0	0.251779	0.755336	1.25889	1.76245	2.26601	2.76956		29.01	-0.791794	-0.540015	-0.0364583	0.467099	0.970656	1.47421	1.97777		29.01	-9.18325	5.98484	11.5626
29.26	0	-0.385939	-0.588991	-0.791976	-0.997828	-1.21044	-1.4347		29.26	1.7658	1.37986	1.17681	0.973827	0.767976	0.555367	0.331099		29.26	0	0.252258	0.756773	1.26129	1.7658	2.27032	2.77483		29.26	-0.791976	-0.539719	-0.0352034	0.469312	0.973827	1.47834	1.98286		29.26	-9.2571	6.09332	11.7011
29.51	0	-0.385171	-0.588686	-0.792177	-0.99858	-1.21179	-1.43671		29.51	1.76911	1.38394	1.18043	0.976937	0.770533	0.557324	0.332402		29.51	0	0.25273	0.758191	1.26365	1.76911	2.27457	2.78004		29.51	-0.792177	-0.539446	-0.0339853	0.471476	0.976937	1.4824	1.98786		29.51	-9.33103	6.20208	11.8399
29.76	0	-0.384423	-0.588399	-0.792394	-0.999348	-1.21316	-1.43873		29.76	1.77238	1.38796	1.18398	0.979985	0.773032	0.559224	0.333652		29.76	0	0.253197	0.759591	1.26599	1.77238	2.27877	2.78517		29.76	-0.792394	-0.539197	-0.0328031	0.473591	0.979985	1.48638	1.99277		29.76	-9.40504	6.31109	11.979
30.01	0	-0.383695	-0.58813	-0.792629	-1.00013	-1.21453	-1.44075		30.01	1.7756	1.39191	1.18747	0.982974	0.775473	0.561069	0.33485		30.01	0	0.253657	0.760972	1.26829	1.7756	2.28292	2.79023		30.01	-0.792629	-0.538971	-0.0316561	0.475659	0.982974	1.49029	1.9976

## Sheet: Figure 2e
Figure 2e
	Upper panel (set 1) when n= 7, δ*0 = 2nm							when n= 0, δ*0 = 2nm			when n= 7, θ = 30			when n= 0, θ = 0
	θ = 0	θ = 10	θ = 20	θ = 30	θ = 40	θ = 50	θ = 60	θ = 0			δ*0 = 1nm	δ*0 = 2nm	δ*0 = 3nm	δ*0 = 1nm	δ*0 = 2nm	δ*0 = 3nm
Force (pN)	Normalized lifetime	Normalized lifetime	Normalized lifetime	Normalized lifetime	Normalized lifetime	Normalized lifetime	Normalized lifetime	Normalized lifetime		Force (pN)	Normalized lifetime	Normalized lifetime	Normalized lifetime	Normalized lifetime	Normalized lifetime	Normalized lifetime
0.01	0.999998	1.00002	1.00003	1.00003	1.00003	1.00003	1.00003	0.995267		0.01	1.00001	1.00003	1.00004	0.997631	0.995267	0.992909
0.26	0.998961	1.01208	1.01772	1.02005	1.02073	1.0205	1.01962	0.884151		0.26	1.00997	1.02005	1.03022	0.940238	0.884151	0.831506
0.51	0.996015	1.04502	1.0668	1.07587	1.07855	1.07765	1.07422	0.785778		0.51	1.03722	1.07587	1.11601	0.886243	0.785778	0.697015
0.76	0.991182	1.09515	1.14352	1.16406	1.17016	1.16811	1.16036	0.698652		0.76	1.07882	1.16406	1.25625	0.835438	0.698652	0.584847
1.01	0.984497	1.15795	1.2429	1.27981	1.29085	1.28715	1.27326	0.621455		1.01	1.13103	1.27981	1.44882	0.78763	0.621455	0.491211
1.26	0.976008	1.2292	1.35981	1.41789	1.43543	1.42961	1.40791	0.553029		1.26	1.19021	1.41789	1.69065	0.742639	0.553029	0.412974
1.51	0.965773	1.30559	1.48965	1.57331	1.59889	1.59064	1.55976	0.492352		1.51	1.25336	1.57331	1.97795	0.700293	0.492352	0.347544
1.76	0.953864	1.38473	1.62861	1.74171	1.77679	1.76602	1.72507	0.438525		1.76	1.31823	1.74171	2.30646	0.660433	0.438525	0.292772
2.01	0.940364	1.46495	1.77364	1.9194	1.9654	1.95235	1.90094	0.390754		2.01	1.38325	1.9194	2.67166	0.62291	0.390754	0.24688
2.26	0.925368	1.54503	1.92226	2.10331	2.16167	2.14695	2.08527	0.348342		2.26	1.44733	2.10331	3.06892	0.587582	0.348342	0.208393
2.51	0.908978	1.62404	2.07246	2.29092	2.36313	2.34772	2.27651	0.31067		2.51	1.50977	2.29092	3.49356	0.554318	0.31067	0.176084
2.76	0.891305	1.70124	2.22251	2.48011	2.56779	2.55307	2.47353	0.277197		2.76	1.5701	2.48011	3.94091	0.522995	0.277197	0.148938
3.01	0.872465	1.77596	2.37092	2.66911	2.77401	2.76171	2.67549	0.24744		3.01	1.62802	2.66911	4.40632	0.493496	0.24744	0.126106
3.26	0.852578	1.84763	2.51639	2.85641	2.98042	2.9726	2.88171	0.220978		3.26	1.68335	2.85641	4.88522	0.465711	0.220978	0.106885
3.51	0.831766	1.91574	2.65777	3.04069	3.18587	3.18486	3.09164	0.197434		3.51	1.73597	3.04069	5.37309	0.43954	0.197434	0.0906891
3.76	0.810154	1.97983	2.79405	3.22083	3.38935	3.39772	3.30479	0.176479		3.76	1.78582	3.22083	5.86559	0.414884	0.176479	0.0770281
4.01	0.787862	2.0395	2.92435	3.39586	3.58998	3.61049	3.52069	0.15782		4.01	1.83289	3.39586	6.35849	0.391655	0.15782	0.0654944
4.26	0.765011	2.09439	3.04792	3.56493	3.78697	3.82252	3.73892	0.141198		4.26	1.87717	3.56493	6.84775	0.369767	0.141198	0.0557471
4.51	0.741717	2.14423	3.16413	3.7273	3.97959	4.03321	3.95904	0.126385		4.51	1.91867	3.7273	7.32956	0.349141	0.126385	0.0475016
4.76	0.718094	2.18878	3.27245	3.88234	4.16721	4.24199	4.18062	0.113178		4.76	1.95742	3.88234	7.80031	0.329703	0.113178	0.0405195
5.01	0.694248	2.22788	3.37249	4.02952	4.34924	4.4483	4.40325	0.101399		5.01	1.99347	4.02952	8.25668	0.311381	0.101399	0.0346015
5.26	0.670281	2.2614	3.46391	4.16838	4.52515	4.65164	4.6265	0.0908874		5.26	2.02686	4.16838	8.6956	0.29411	0.0908874	0.0295803
5.51	0.646288	2.28929	3.5465	4.29856	4.69447	4.8515	4.84997	0.0815038		5.51	2.05763	4.29856	9.11431	0.277828	0.0815038	0.0253158
5.76	0.622359	2.31154	3.62012	4.41974	4.85675	5.04743	5.07324	0.0731234		5.76	2.08585	4.41974	9.51033	0.262477	0.0731234	0.0216903
6.01	0.598576	2.32818	3.68471	4.53171	5.01164	5.23897	5.29591	0.0656357		6.01	2.11156	4.53171	9.8815	0.248002	0.0656357	0.0186049
6.26	0.575014	2.33931	3.74029	4.6343	5.1588	5.42573	5.51761	0.0589427		6.26	2.13482	4.6343	10.226	0.234351	0.0589427	0.0159766
6.51	0.551741	2.34503	3.78692	4.72741	5.29795	5.60733	5.73794	0.0529574		6.51	2.15571	4.72741	10.5422	0.221477	0.0529574	0.0137352
6.76	0.528821	2.34552	3.82474	4.811	5.42888	5.78341	5.95655	0.0476027		6.76	2.17427	4.811	10.829	0.209334	0.0476027	0.011822
7.01	0.506306	2.34097	3.85394	4.88507	5.55139	5.95367	6.1731	0.0428101		7.01	2.19058	4.88507	11.0855	0.197879	0.0428101	0.0101871
7.26	0.484247	2.33158	3.87474	4.94969	5.66535	6.11782	6.38724	0.0385186		7.26	2.20471	4.94969	11.3109	0.187072	0.0385186	0.00878854
7.51	0.462685	2.3176	3.88741	5.00497	5.77066	6.2756	6.59867	0.0346741		7.51	2.21671	5.00497	11.505	0.176875	0.0346741	0.007591
7.76	0.441656	2.29928	3.89225	5.05105	5.86728	6.42682	6.8071	0.0312286		7.76	2.22667	5.05105	11.6678	0.167253	0.0312286	0.00656447
8.01	0.421191	2.2769	3.88958	5.08812	5.95518	6.57127	7.01225	0.0281394		8.01	2.23464	5.08812	11.7992	0.158172	0.0281394	0.0056836
8.26	0.401315	2.25073	3.87975	5.1164	6.0344	6.7088	7.21386	0.0253682		8.26	2.24071	5.1164	11.8999	0.149602	0.0253682	0.00492693
8.51	0.382047	2.22107	3.86313	5.13613	6.10499	6.8393	7.41171	0.0228813		8.51	2.24493	5.13613	11.9703	0.141512	0.0228813	0.00427623
8.76	0.363403	2.18819	3.8401	5.14761	6.16705	6.96267	7.60557	0.0206485		8.76	2.24738	5.14761	12.0114	0.133875	0.0206485	0.00371608
9.01	0.345393	2.1524	3.81106	5.15112	6.2207	7.07884	7.79526	0.0186429		9.01	2.24813	5.15112	12.0239	0.126665	0.0186429	0.00323335
9.26	0.328025	2.11399	3.77639	5.14699	6.26608	7.18777	7.98059	0.0168406		9.26	2.24725	5.14699	12.0091	0.119857	0.0168406	0.00281688
9.51	0.311301	2.07322	3.73649	5.13555	6.30337	7.28945	8.16142	0.0152203		9.51	2.2448	5.13555	11.9682	0.113428	0.0152203	0.00245719
9.76	0.295221	2.03039	3.69177	5.11714	6.33276	7.38389	8.33759	0.0137628		9.76	2.24087	5.11714	11.9025	0.107356	0.0137628	0.0021462
10.01	0.279782	1.98575	3.64262	5.09212	6.35446	7.47112	8.509	0.0124514		10.01	2.2355	5.09212	11.8135	0.101621	0.0124514	0.00187702
10.26	0.264979	1.93958	3.58942	5.06086	6.36871	7.55119	8.67553	0.0112707		10.26	2.22878	5.06086	11.7025	0.0962041	0.0112707	0.00164376
10.51	0.250802	1.89211	3.53256	5.02372	6.37575	7.62418	8.8371	0.0102072		10.51	2.22077	5.02372	11.5711	0.0910862	0.0102072	0.00144141
10.76	0.237242	1.84358	3.47241	4.98106	6.37584	7.69016	8.99364	0.00924892		10.76	2.21153	4.98106	11.4209	0.0862506	0.00924892	0.00126567
11.01	0.224286	1.79422	3.40932	4.93326	6.36924	7.74925	9.1451	0.008385		11.01	2.20113	4.93326	11.2534	0.0816813	0.008385	0.00111288
11.26	0.211923	1.74423	3.34365	4.88067	6.35623	7.80157	9.29142	0.00760578		11.26	2.18962	4.88067	11.0702	0.0773632	0.00760578	0.000979884
11.51	0.200135	1.69383	3.27573	4.82365	6.33708	7.84723	9.43258	0.00690264		11.51	2.17707	4.82365	10.8727	0.073282	0.00690264	0.000863988
11.76	0.188909	1.64318	3.20589	4.76257	6.31208	7.88639	9.56857	0.00626784		11.76	2.16354	4.76257	10.6625	0.0694242	0.00626784	0.000762878
12.01	0.178226	1.59246	3.13441	4.69775	6.28152	7.9192	9.69937	0.00569449		12.01	2.14908	4.69775	10.4411	0.0657774	0.00569449	0.000674566
12.26	0.168071	1.54183	3.0616	4.62955	6.24568	7.94581	9.82499	0.00517638		12.26	2.13375	4.62955	10.2099	0.0623295	0.00517638	0.000597344
12.51	0.158425	1.49144	2.98773	4.55828	6.20485	7.9664	9.94545	0.00470796		12.51	2.11761	4.55828	9.97033	0.0590694	0.00470796	0.000529741
12.76	0.14927	1.44141	2.91305	4.48427	6.15933	7.98114	10.0608	0.00428428		12.76	2.1007	4.48427	9.72363	0.0559864	0.00428428	0.00047049
13.01	0.140587	1.39187	2.83781	4.40782	6.10938	7.9902	10.171	0.00390088		13.01	2.08309	4.40782	9.47109	0.0530707	0.00390088	0.000418499
13.26	0.13236	1.34292	2.76224	4.32921	6.05529	7.99378	10.2761	0.00355375		13.26	2.06481	4.32921	9.21393	0.0503129	0.00355375	0.000372825
13.51	0.124568	1.29466	2.68654	4.24875	5.99734	7.99206	10.3763	0.00323932		13.51	2.04592	4.24875	8.95326	0.0477041	0.00323932	0.000332654
13.76	0.117195	1.24718	2.6109	4.16668	5.93579	7.98522	10.4715	0.00295438		13.76	2.02645	4.16668	8.69016	0.045236	0.00295438	0.000297281
14.01	0.110222	1.20055	2.53552	4.08327	5.87091	7.97346	10.5617	0.00269602		14.01	2.00647	4.08327	8.42561	0.0429008	0.00269602	0.000266098
14.26	0.103631	1.15485	2.46056	3.99876	5.80295	7.95698	10.6472	0.00246165		14.26	1.986	3.99876	8.16055	0.0406911	0.00246165	0.000238575
14.51	0.097405	1.11011	2.38617	3.91339	5.73217	7.93595	10.7279	0.00224895		14.51	1.96509	3.91339	7.89581	0.0385998	0.00224895	0.000214255
14.76	0.0915273	1.06641	2.31248	3.82736	5.65882	7.91058	10.8038	0.00205581		14.76	1.94378	3.82736	7.6322	0.0366205	0.00205581	0.00019274
15.01	0.0859812	1.02376	2.23963	3.74089	5.58311	7.88106	10.8752	0.00188036		15.01	1.9221	3.74089	7.37043	0.034747	0.00188036	0.000173684
15.26	0.0807505	0.982219	2.16772	3.65417	5.50529	7.84757	10.9421	0.00172088		15.26	1.9001	3.65417	7.11114	0.0329733	0.00172088	0.000156788
15.51	0.0758199	0.941797	2.09686	3.56738	5.42557	7.8103	11.0045	0.00157586		15.51	1.8778	3.56738	6.85495	0.0312939	0.00157586	0.000141789
15.76	0.071174	0.902519	2.02714	3.48068	5.34416	7.76944	11.0626	0.00144392		15.76	1.85524	3.48068	6.60236	0.0297038	0.00144392	0.000128459
16.01	0.0667984	0.864398	1.95863	3.39424	5.26127	7.72517	11.1164	0.00132382		16.01	1.83246	3.39424	6.35386	0.0281979	0.00132382	0.0001166
16.26	0.0626792	0.827442	1.89142	3.30819	5.17708	7.67767	11.166	0.00121444		16.26	1.80948	3.30819	6.10986	0.0267717	0.00121444	0.000106038
16.51	0.0588027	0.791656	1.82555	3.22268	5.09178	7.62711	11.2116	0.00111478		16.51	1.78633	3.22268	5.87073	0.0254207	0.00111478	9.6621e-05
16.76	0.0551561	0.757038	1.76108	3.13783	5.00556	7.57367	11.2532	0.00102392		16.76	1.76304	3.13783	5.63678	0.0241409	0.00102392	8.82163e-05
17.01	0.0517269	0.723583	1.69805	3.05374	4.91857	7.51751	11.291	0.000941055		17.01	1.73963	3.05374	5.40828	0.0229284	0.000941055	8.07078e-05
17.26	0.0485033	0.691284	1.6365	2.97053	4.83099	7.45881	11.3249	0.000865431		17.26	1.71614	2.97053	5.18545	0.0217795	0.000865431	7.39937e-05
17.51	0.0454739	0.660129	1.57646	2.88829	4.74295	7.39772	11.3552	0.000796385		17.51	1.69258	2.88829	4.96847	0.0206908	0.000796385	6.79848e-05
17.76	0.0426279	0.630103	1.51794	2.80711	4.65461	7.3344	11.3819	0.000733313		17.76	1.66897	2.80711	4.75749	0.019659	0.000733313	6.26028e-05
18.01	0.039955	0.60119	1.46097	2.72706	4.56609	7.269	11.4051	0.000675667		18.01	1.64535	2.72706	4.55263	0.0186809	0.000675667	5.7779e-05
18.26	0.0374453	0.57337	1.40555	2.64821	4.47754	7.20166	11.4249	0.000622955		18.26	1.62172	2.64821	4.35395	0.0177538	0.000622955	5.34529e-05
18.51	0.0350896	0.546623	1.35168	2.57062	4.38906	7.13254	11.4414	0.000574729		18.51	1.59811	2.57062	4.1615	0.0168748	0.000574729	4.95716e-05
18.76	0.0328788	0.520926	1.29937	2.49434	4.30078	7.06178	11.4548	0.000530585		18.76	1.57454	2.49434	3.97532	0.0160414	0.000530585	4.60885e-05
19.01	0.0308045	0.496255	1.24861	2.41944	4.21279	6.98949	11.465	0.000490156		19.01	1.55102	2.41944	3.79539	0.015251	0.000490156	4.29627e-05
19.26	0.0288588	0.472585	1.1994	2.34593	4.1252	6.91583	11.4723	0.000453111		19.26	1.52757	2.34593	3.62168	0.0145015	0.000453111	4.01584e-05
19.51	0.0270341	0.44989	1.15172	2.27387	4.0381	6.8409	11.4767	0.000419149		19.51	1.50421	2.27387	3.45417	0.0137905	0.000419149	3.76441e-05
19.76	0.0253231	0.428144	1.10555	2.20327	3.95157	6.76484	11.4782	0.000387996		19.76	1.48094	2.20327	3.29277	0.0131161	0.000387996	3.53923e-05
20.01	0.0237191	0.40732	1.06088	2.13416	3.8657	6.68775	11.4771	0.000359407		20.01	1.45779	2.13416	3.13741	0.0124763	0.000359407	3.33793e-05
20.26	0.0222157	0.387389	1.01769	2.06656	3.78056	6.60976	11.4733	0.000333156		20.26	1.43477	2.06656	2.98801	0.0118692	0.000333156	3.15844e-05
20.51	0.0208067	0.368324	0.975954	2.00049	3.69621	6.53096	11.4671	0.00030904		20.51	1.41188	2.00049	2.84444	0.0112931	0.00030904	2.999e-05
20.76	0.0194865	0.350098	0.935646	1.93595	3.61273	6.45147	11.4583	0.000286874		20.76	1.38914	1.93595	2.70661	0.0107463	0.000286874	2.85814e-05
21.01	0.0182496	0.332681	0.896742	1.87295	3.53016	6.37137	11.4473	0.000266488		21.01	1.36657	1.87295	2.57438	0.0102274	0.000266488	2.73463e-05
21.26	0.0170909	0.316047	0.859211	1.81149	3.44856	6.29077	11.434	0.000247731		21.26	1.34416	1.81149	2.44763	0.0097348	0.000247731	2.62753e-05
21.51	0.0160056	0.300167	0.823027	1.75156	3.36798	6.20975	11.4185	0.000230464		21.51	1.32193	1.75156	2.32621	0.00926713	0.000230464	2.53619e-05
21.76	0.0149892	0.285015	0.788157	1.69318	3.28846	6.12841	11.4009	0.00021456		21.76	1.29988	1.69318	2.20998	0.00882308	0.00021456	2.46024e-05
22.01	0.0140374	0.270563	0.754572	1.63631	3.21003	6.04681	11.3813	0.000199903		22.01	1.27803	1.63631	2.09879	0.00840141	0.000199903	2.39967e-05
22.26	0.0131461	0.256785	0.722238	1.58097	3.13274	5.96506	11.3598	0.00018639		22.26	1.25638	1.58097	1.9925	0.00800095	0.00018639	2.35487e-05
22.51	0.0123117	0.243655	0.691124	1.52713	3.05661	5.88321	11.3365	0.000173924		22.51	1.23494	1.52713	1.89095	0.00762059	0.000173924	2.32681e-05
22.76	0.0115305	0.231147	0.661197	1.47477	2.98167	5.80133	11.3114	0.000162418		22.76	1.21372	1.47477	1.79399	0.00725927	0.000162418	2.31723e-05
23.01	0.0107991	0.219236	0.632424	1.42389	2.90794	5.71951	11.2846	0.000151793		23.01	1.19271	1.42389	1.70147	0.00691601	0.000151793	2.32895e-05
23.26	0.0101145	0.207898	0.604771	1.37447	2.83544	5.63779	11.2561	0.000141978		23.26	1.17193	1.37447	1.61322	0.00658985	0.000141978	2.3666e-05
23.51	0.00947375	0.197109	0.578207	1.32647	2.76419	5.55625	11.2262	0.000132904		23.51	1.15138	1.32647	1.5291	0.00627992	0.000132904	2.43778e-05
23.76	0.00887398	0.186846	0.552697	1.27989	2.6942	5.47493	11.1948	0.000124513		23.76	1.13106	1.27989	1.44896	0.00598536	0.000124513	2.55555e-05
24.01	0.00831262	0.177086	0.528209	1.23469	2.62548	5.3939	11.1619	0.00011675		24.01	1.11098	1.23469	1.37264	0.00570539	0.00011675	2.7442e-05
24.26	0.00778724	0.167809	0.50471	1.19086	2.55804	5.3132	11.1278	0.000109563		24.26	1.09114	1.19086	1.3	0.00543925	0.000109563	3.05458e-05
24.51	0.00729553	0.158991	0.482168	1.14837	2.49189	5.23289	11.0923	0.000102907		24.51	1.07155	1.14837	1.23089	0.00518623	0.000102907	3.61735e-05
24.76	0.00683536	0.150614	0.460552	1.1072	2.42703	5.153	11.0557	9.67397e-05		24.76	1.05219	1.1072	1.16517	0.00494565	9.67397e-05	4.93562e-05
25.01	0.00640469	0.142658	0.43983	1.06731	2.36346	5.07358	11.018	9.10229e-05		25.01	1.03309	1.06731	1.1027	0.00471688	9.10229e-05	0.000213887
25.26	0.00600166	0.135102	0.419971	1.02869	2.30118	4.99468	10.9791	8.57212e-05		25.26	1.01424	1.02869	1.04335	0.0044993	8.57212e-05	-5.76352e-07
25.51	0.00562447	0.12793	0.400945	0.991295	2.24018	4.91632	10.9392	8.08025e-05		25.51	0.995638	0.991295	0.986972	0.00429235	8.08025e-05	-1.18587e-06
25.76	0.00527147	0.121123	0.382723	0.955109	2.18047	4.83854	10.8984	7.62371e-05		25.76	0.977289	0.955109	0.933448	0.00409548	7.62371e-05	-1.79468e-06
26.01	0.00494112	0.114664	0.365274	0.920102	2.12203	4.76138	10.8567	7.19981e-05		26.01	0.959194	0.920102	0.88265	0.00390818	7.19981e-05	-2.40189e-06
26.26	0.00463194	0.108537	0.348572	0.886244	2.06486	4.68486	10.8141	6.80607e-05		26.26	0.941353	0.886244	0.834455	0.00372996	6.80607e-05	-3.00625e-06
26.51	0.00434257	0.102726	0.332588	0.853509	2.00896	4.60902	10.7707	6.44021e-05		26.51	0.923767	0.853509	0.788747	0.00356036	6.44021e-05	-3.60616e-06
26.76	0.00407174	0.0972161	0.317295	0.821868	1.9543	4.53387	10.7266	6.10015e-05		26.76	0.906435	0.821868	0.745411	0.00339895	6.10015e-05	-4.19968e-06
27.01	0.00381825	0.0919925	0.302667	0.791292	1.90088	4.45944	10.6818	5.78399e-05		27.01	0.889358	0.791292	0.704337	0.00324531	5.78399e-05	-4.78451e-06
27.26	0.00358098	0.0870414	0.288678	0.761753	1.84869	4.38576	10.6363	5.48997e-05		27.26	0.872536	0.761753	0.665418	0.00309906	5.48997e-05	-5.35802e-06
27.51	0.00335889	0.0823494	0.275304	0.733225	1.79771	4.31285	10.5902	5.21649e-05		27.51	0.855967	0.733225	0.628553	0.0029598	5.21649e-05	-5.91728e-06
27.76	0.00315099	0.0779039	0.26252	0.705678	1.74793	4.24071	10.5436	4.96206e-05		27.76	0.839652	0.705678	0.593643	0.00282721	4.96206e-05	-6.45905e-06
28.01	0.00295636	0.0736926	0.250303	0.679086	1.69933	4.16937	10.4964	4.72536e-05		28.01	0.823589	0.679086	0.560592	0.00270094	4.72536e-05	-6.97983e-06
28.26	0.00277415	0.0697039	0.238629	0.653422	1.6519	4.09885	10.4488	4.50512e-05		28.26	0.807777	0.653422	0.529311	0.00258068	4.50512e-05	-7.47587e-06
28.51	0.00260355	0.0659266	0.227478	0.628658	1.60562	4.02915	10.4008	4.30022e-05		28.51	0.792216	0.628658	0.499712	0.00246612	4.30022e-05	-7.94323e-06
28.76	0.00244381	0.0623499	0.216827	0.604769	1.56048	3.96029	10.3524	4.10962e-05		28.76	0.776903	0.604769	0.47171	0.00235699	4.10962e-05	-8.37777e-06
29.01	0.00229424	0.0589639	0.206657	0.581728	1.51646	3.89228	10.3036	3.93236e-05		29.01	0.761837	0.581728	0.445227	0.00225301	3.93236e-05	-8.77527e-06
29.26	0.00215416	0.0557587	0.196946	0.559509	1.47353	3.82512	10.2545	3.76758e-05		29.26	0.747018	0.559509	0.420185	0.00215392	3.76758e-05	-9.13141e-06
29.51	0.00202297	0.0527251	0.187677	0.538088	1.43169	3.75883	10.2052	3.61447e-05		29.51	0.732442	0.538088	0.396511	0.0020595	3.61447e-05	-9.44188e-06
29.76	0.0019001	0.0498543	0.178829	0.51744	1.39091	3.69341	10.1556	3.47232e-05		29.76	0.718108	0.51744	0.374135	0.0019695	3.47232e-05	-9.70241e-06
30.01	0.001785	0.0471379	0.170387	0.497541	1.35117	3.62887	10.1058	3.34047e-05		30.01	0.704015	0.497541	0.352989	0.0018837	3.34047e-05	-9.90884e-06
30.26	0.00167717	0.0445678	0.162331	0.478367	1.31246	3.56521	10.0558	3.21831e-05		30.26	0.69016	0.478367	0.33301	0.00180191	3.21831e-05	-1.00572e-05
30.51	0.00157615	0.0421365	0.154646	0.459894	1.27476	3.50243	10.0057	3.10532e-05		30.51	0.676541	0.459894	0.314137	0.00172393	3.10532e-05	-1.01439e-05
30.76	0.00148149	0.0398367	0.147316	0.4421	1.23804	3.44054	9.95547	3.001e-05		30.76	0.663155	0.4421	0.296311	0.00164956	3.001e-05	-1.01654e-05
31.01	0.00139278	0.0376616	0.140324	0.424963	1.20229	3.37953	9.90516	2.90495e-05		31.01	0.650002	0.424963	0.279477	0.00157863	2.90495e-05	-1.01189e-05
31.26	0.00130965	0.0356044	0.133657	0.408461	1.16749	3.31941	9.8548	2.81677e-05		31.26	0.637077	0.408461	0.263583	0.00151098	2.81677e-05	-1.00021e-05
31.51	0.00123173	0.0336591	0.127301	0.392573	1.13362	3.26018	9.8044	2.73616e-05		31.51	0.62438	0.392573	0.248579	0.00144644	2.73616e-05	-9.81292e-06
31.76	0.00115868	0.0318197	0.12124	0.377278	1.10066	3.20184	9.75401	2.66285e-05		31.76	0.611906	0.377278	0.234416	0.00138487	2.66285e-05	-9.55039e-06
32.01	0.00109019	0.0300805	0.115463	0.362557	1.06859	3.14438	9.70364	2.59662e-05		32.01	0.599655	0.362557	0.221049	0.00132612	2.59662e-05	-9.21403e-06
32.26	0.00102598	0.0284363	0.109956	0.348389	1.03738	3.0878	9.65331	2.53731e-05		32.26	0.587623	0.348389	0.208435	0.00127005	2.53731e-05	-8.80425e-06
32.51	0.000965755	0.0268819	0.104708	0.334756	1.00704	3.0321	9.60306	2.48484e-05		32.51	0.575808	0.334756	0.196533	0.00121653	2.48484e-05	-8.32232e-06
32.76	0.000909273	0.0254125	0.0997071	0.321639	0.977521	2.97727	9.5529	2.43918e-05		32.76	0.564206	0.321639	0.185304	0.00116545	2.43918e-05	-7.77044e-06
33.01	0.000856291	0.0240236	0.0949417	0.309021	0.948821	2.92332	9.50285	2.40037e-05		33.01	0.552816	0.309021	0.174711	0.00111669	2.40037e-05	-7.1518e-06
33.26	0.000806584	0.0227108	0.0904013	0.296883	0.920916	2.87023	9.45294	2.36857e-05		33.26	0.541635	0.296883	0.16472	0.00107012	2.36857e-05	-6.47056e-06
33.51	0.000759943	0.0214701	0.0860757	0.285208	0.893788	2.81799	9.40319	2.34401e-05		33.51	0.53066	0.285208	0.155297	0.00102566	2.34401e-05	-5.73191e-06
33.76	0.000716173	0.0202974	0.0819551	0.273981	0.867418	2.76661	9.35361	2.32707e-05		33.76	0.519888	0.273981	0.14641	0.000983198	2.32707e-05	-4.94207e-06
34.01	0.000675092	0.0191892	0.0780302	0.263185	0.84179	2.71608	9.30421	2.31831e-05		34.01	0.509316	0.263185	0.13803	0.000942639	2.31831e-05	-4.10824e-06
34.26	0.000636527	0.0181419	0.0742918	0.252805	0.816884	2.66639	9.25503	2.31848e-05		34.26	0.498942	0.252805	0.130129	0.000903894	2.31848e-05	-3.23857e-06
34.51	0.000600319	0.0171523	0.0707314	0.242825	0.792684	2.61753	9.20608	2.32863e-05		34.51	0.488763	0.242825	0.122679	0.000866877	2.32863e-05	-2.34214e-06
34.76	0.000566318	0.0162171	0.0673408	0.233232	0.769172	2.5695	9.15736	2.35022e-05		34.76	0.478776	0.233232	0.115656	0.000831507	2.35022e-05	-1.42882e-06
35.01	0.000534386	0.0153334	0.0641121	0.22401	0.74633	2.52228	9.10891	2.38525e-05		35.01	0.468978	0.22401	0.109035	0.000797706	2.38525e-05	-5.09208e-07
35.26	0.00050439	0.0144983	0.0610377	0.215147	0.724142	2.47588	9.06072	2.43656e-05		35.26	0.459367	0.215147	0.102793	0.0007654	2.43656e-05	4.05501e-07
35.51	0.000476209	0.0137093	0.0581105	0.206629	0.702592	2.43027	9.01282	2.50827e-05		35.51	0.44994	0.206629	0.0969105	0.000734519	2.50827e-05	1.30366e-06
35.76	0.000449728	0.0129638	0.0553234	0.198444	0.681663	2.38546	8.96522	2.60654e-05		35.76	0.440693	0.198444	0.0913655	0.000704997	2.60654e-05	2.17335e-06
36.01	0.000424841	0.0122594	0.0526701	0.190578	0.661339	2.34143	8.91793	2.74104e-05		36.01	0.431625	0.190578	0.0861394	0.00067677	2.74104e-05	3.00252e-06
36.26	0.000401447	0.0115938	0.0501442	0.18302	0.641604	2.29818	8.87097	2.92789e-05		36.26	0.422732	0.18302	0.0812139	0.000649778	2.92789e-05	3.77923e-06
36.51	0.000379453	0.0109649	0.0477396	0.175759	0.622443	2.25569	8.82434	3.19638e-05		36.51	0.414012	0.175759	0.076572	0.000623964	3.19638e-05	4.49183e-06
36.76	0.000358772	0.0103707	0.0454506	0.168784	0.603841	2.21396	8.77806	3.60693e-05		36.76	0.405461	0.168784	0.0721975	0.000599273	3.60693e-05	5.1292e-06
37.01	0.000339321	0.00980931	0.0432719	0.162082	0.585782	2.17298	8.73214	4.312e-05		37.01	0.397078	0.162082	0.0680751	0.000575652	4.312e-05	5.68099e-06
37.26	0.000321023	0.00927883	0.041198	0.155645	0.568253	2.13274	8.68658	5.88097e-05		37.26	0.38886	0.155645	0.0641903	0.000553054	5.88097e-05	6.13778e-06
37.51	0.000303808	0.00877759	0.0392241	0.149462	0.551239	2.09322	8.6414	0.000191803		37.51	0.380803	0.149462	0.0605295	0.00053143	0.000191803	6.4914e-06
37.76	0.000287608	0.00830398	0.0373455	0.143524	0.534727	2.05442	8.59661	-3.6499e-07		37.76	0.372905	0.143524	0.0570799	0.000510736	-3.6499e-07	6.73509e-06
38.01	0.00027236	0.00785646	0.0355574	0.13782	0.518701	2.01633	8.55221	-7.71438e-07		38.01	0.365163	0.13782	0.0538293	0.00049093	-7.71438e-07	6.86369e-06
38.26	0.000258006	0.0074336	0.0338557	0.132343	0.50315	1.97894	8.50821	-1.17775e-06		38.26	0.357575	0.132343	0.0507663	0.000471971	-1.17775e-06	6.87387e-06
38.51	0.00024449	0.00703402	0.0322362	0.127082	0.48806	1.94224	8.46462	-1.58376e-06		38.51	0.350139	0.127082	0.04788	0.000453821	-1.58376e-06	6.76427e-06
38.76	0.000231761	0.00665643	0.0306949	0.122031	0.473418	1.90622	8.42146	-1.98921e-06		38.76	0.342851	0.122031	0.0451603	0.000436442	-1.98921e-06	6.53561e-06
39.01	0.000219771	0.00629962	0.0292281	0.117181	0.459212	1.87087	8.37872	-2.39381e-06		39.01	0.335708	0.117181	0.0425975	0.000419799	-2.39381e-06	6.1908e-06
39.26	0.000208475	0.00596242	0.0278322	0.112523	0.445429	1.83617	8.33641	-2.79715e-06		39.26	0.32871	0.112523	0.0401826	0.000403861	-2.79715e-06	5.73497e-06
39.51	0.00019783	0.00564376	0.0265038	0.108052	0.432058	1.80213	8.29453	-3.19879e-06		39.51	0.321852	0.108052	0.037907	0.000388594	-3.19879e-06	5.17552e-06
39.76	0.000187796	0.0053426	0.0252397	0.103758	0.419087	1.76872	8.25311	-3.5982e-06		39.76	0.315132	0.103758	0.0357626	0.000373968	-3.5982e-06	4.52201e-06
40.01	0.000178337	0.00505796	0.0240367	0.0996357	0.406505	1.73594	8.21213	-3.99479e-06		40.01	0.308549	0.0996357	0.0337418	0.000359955	-3.99479e-06	3.78613e-06

## Sheet: Figure 2g
Figure 2g
	Left panel (set 1) when n= 7, δ*0 = 2nm							when n= 0, δ*0 = 2nm			Left panel (set 1) when n= 7, δ*0 = 2nm							when n= 0, δ*0 = 2nm		Right panel	when n= 7, θ = 30			when n= 0, θ = 0				Right panel	when n= 7, θ = 30			when n= 0, θ = 0
	θ = 0	θ = 10	θ = 20	θ = 30	θ = 40	θ = 50	θ = 60	θ = 0			θ = 0	θ = 10	θ = 20	θ = 30	θ = 40	θ = 50	θ = 60	θ = 0			δ*0 = 1nm	δ*0 = 2nm	δ*0 = 3nm	δ*0 = 1nm	δ*0 = 2nm	δ*0 = 3nm			δ*0 = 1nm	δ*0 = 2nm	δ*0 = 3nm	δ*0 = 1nm	δ*0 = 2nm	δ*0 = 3nm
Force (pN)	δ* (F) (nm)	δ* (F) (nm)	δ* (F) (nm)	δ* (F) (nm)	δ* (F) (nm)	δ* (F) (nm)	δ* (F) (nm)	δ* (F) (nm)		Force (pN)	ΔG*(F) (kBT)	ΔG*(F) (kBT)	ΔG*(F) (kBT)	ΔG*(F) (kBT)	ΔG*(F) (kBT)	ΔG*(F) (kBT)	ΔG*(F) (kBT)	ΔG*(F) (kBT)		Force (pN)	δ* (F) (nm)	δ* (F) (nm)	δ* (F) (nm)	δ* (F) (nm)	δ* (F) (nm)	δ* (F) (nm)		Force (pN)	ΔG*(F) (kBT)	ΔG*(F) (kBT)	ΔG*(F) (kBT)	ΔG*(F) (kBT)	ΔG*(F) (kBT)	ΔG*(F) (kBT)
0.01	1.99891	2	2	2.00001	2.00001	2.00001	2.00001	2.00001		0.01	12.2061	12.2061	12.2062	12.2062	12.2062	12.2062	12.2062	12.1861		0.01	1	2.00001	3.00002	0.999727	1.99891	2.99754		0.01	12.2061	12.2062	12.2063	12.1961	12.1861	12.1761
0.26	1.97139	1.99976	2.00276	2.00404	2.00456	2.00472	2.00467	2.00447		0.26	12.2017	12.2567	12.2802	12.2898	12.2926	12.2917	12.2881	11.6898		0.26	1.00114	2.00456	3.01026	0.992874	1.97139	2.9354		0.26	12.2479	12.2898	12.3317	11.947	11.6898	11.4344
0.51	1.94349	1.99908	2.01011	2.01482	2.01675	2.01731	2.01712	2.0164		0.51	12.1892	12.392	12.4794	12.5153	12.5258	12.5223	12.5088	11.2004		0.51	1.0042	2.01675	3.03761	0.985974	1.94349	2.87192		0.51	12.3604	12.5153	12.6709	11.6996	11.2004	10.7085
0.76	1.91518	1.99796	2.02079	2.03058	2.0346	2.03577	2.03538	2.03388		0.76	12.1688	12.5907	12.7746	12.8505	12.8728	12.8653	12.8369	10.7181		0.76	1.00869	2.0346	3.07751	0.979025	1.91518	2.807		0.76	12.5269	12.8505	13.1769	11.454	10.7181	9.9986
1.01	1.88645	1.9964	2.03341	2.04929	2.05581	2.05772	2.05708	2.05467		1.01	12.1403	12.8281	13.131	13.2567	13.2937	13.2813	13.2346	10.2429		1.01	1.01405	2.05581	3.12473	0.972027	1.88645	2.74054		1.01	12.7278	13.2567	13.7928	11.2101	10.2429	9.30512
1.26	1.85727	1.9944	2.04682	2.06924	2.07843	2.08112	2.08023	2.07688		1.26	12.1038	13.0834	13.5181	13.6991	13.7524	13.7348	13.6685	9.77488		1.26	1.0198	2.07843	3.17483	0.964978	1.85727	2.67243		1.26	12.9454	13.6991	14.4669	10.968	9.77488	8.62847
1.51	1.82763	1.99196	2.06024	2.08922	2.10108	2.10456	2.10344	2.0992		1.51	12.0595	13.3425	13.9135	14.1518	14.2223	14.1997	14.114	9.31426		1.51	1.02558	2.10108	3.22475	0.957877	1.82763	2.60254		1.51	13.1669	14.1518	15.16	10.7276	9.31426	7.96906
1.76	1.79749	1.98909	2.07323	2.10853	2.12292	2.12716	2.12587	2.12087		1.76	12.0074	13.5966	14.3029	14.5977	14.6855	14.6587	14.5554	8.86111		1.76	1.03119	2.12292	3.27267	0.950722	1.79749	2.53073		1.76	13.3841	14.5977	15.8459	10.4891	8.86111	7.32735
2.01	1.76685	1.98578	2.08557	2.12679	2.14351	2.1485	2.1471	2.14148		2.01	11.9476	13.8408	14.6777	15.0267	15.1318	15.1022	14.9839	8.41556		2.01	1.0365	2.14351	3.31767	0.943514	1.76685	2.45681		2.01	13.592	15.0267	16.5087	10.2523	8.41556	6.70387
2.26	1.73566	1.98204	2.09715	2.14383	2.16268	2.16837	2.16695	2.16089		2.26	11.8802	14.0726	15.0333	15.4335	15.5557	15.5251	15.3951	7.97773		2.26	1.04147	2.16268	3.3594	0.93625	1.73566	2.3806		2.26	13.7883	15.4335	17.1394	10.0173	7.97773	6.09914
2.51	1.7039	1.97787	2.10792	2.1596	2.18039	2.18677	2.18543	2.17909		2.51	11.8054	14.2906	15.3676	15.8156	15.955	15.9256	15.7873	7.54777		2.51	1.04607	2.18039	3.3978	0.928929	1.7039	2.30186		2.51	13.972	15.8156	17.7339	9.78417	7.54777	5.51378
2.76	1.67154	1.97328	2.11789	2.17413	2.19666	2.20374	2.20257	2.19612		2.76	11.7234	14.4943	15.6798	16.1725	16.3293	16.3033	16.1605	7.12583		2.76	1.05032	2.19666	3.433	0.921551	1.67154	2.22034		2.76	14.1429	16.1725	18.2908	9.55286	7.12583	4.94844
3.01	1.63854	1.96827	2.12706	2.18745	2.21159	2.21937	2.21847	2.21207		3.01	11.6343	14.6835	15.9698	16.5044	16.6792	16.659	16.5152	6.71206		3.01	1.05422	2.21159	3.46519	0.914112	1.63854	2.1357		3.01	14.3013	16.5044	18.8102	9.3234	6.71206	4.40387
3.26	1.60486	1.96285	2.13546	2.19962	2.22525	2.23376	2.23324	2.22702		3.26	11.5384	14.8581	16.238	16.8122	17.0058	16.9938	16.8524	6.30662		3.26	1.05781	2.22525	3.49459	0.906613	1.60486	2.04757		3.26	14.4479	16.8122	19.2931	9.09581	6.30662	3.88088
3.51	1.57046	1.95701	2.14311	2.21073	2.23776	2.24703	2.24696	2.24107		3.51	11.4357	15.0183	16.4851	17.0972	17.3105	17.3091	17.1731	5.90969		3.51	1.06111	2.23776	3.52144	0.899051	1.57046	1.95548		3.51	14.5832	17.0972	19.7411	8.8701	5.90969	3.38041
3.76	1.53529	1.95077	2.15003	2.22082	2.24919	2.25925	2.25974	2.25427		3.76	11.3267	15.1643	16.7119	17.3605	17.5946	17.6059	17.4785	5.52145		3.76	1.06412	2.24919	3.54593	0.891425	1.53529	1.85882		3.76	14.7079	17.3605	20.1558	8.64629	5.52145	2.90352
4.01	1.49929	1.94412	2.15625	2.22997	2.25963	2.27053	2.27164	2.26672		4.01	11.2113	15.2963	16.9192	17.6034	17.8594	17.8857	17.7696	5.14212		4.01	1.06688	2.25963	3.56826	0.883733	1.49929	1.75686		4.01	14.8227	17.6034	20.5391	8.42439	5.14212	2.45145
4.26	1.46241	1.93709	2.1618	2.23823	2.26916	2.28094	2.28276	2.27846		4.26	11.09	15.4146	17.108	17.8271	18.1062	18.1495	18.0472	4.77188		4.26	1.06941	2.26916	3.58862	0.875973	1.46241	1.6486		4.26	14.9282	17.8271	20.8926	8.20443	4.77188	2.02562
4.51	1.42457	1.92966	2.16669	2.24567	2.27785	2.29055	2.29314	2.28955		4.51	10.9629	15.5195	17.2792	18.0328	18.3361	18.3983	18.3121	4.41099		4.51	1.07172	2.27785	3.60715	0.868144	1.42457	1.53271		4.51	15.025	18.0328	21.2181	7.98641	4.41099	1.62778
4.76	1.3857	1.92184	2.17096	2.25233	2.28577	2.29943	2.30285	2.30005		4.76	10.8303	15.6114	17.4334	18.2214	18.5502	18.633	18.5651	4.05969		4.76	1.07382	2.28577	3.62401	0.860244	1.3857	1.40732		4.76	15.1137	18.2214	21.517	7.77036	4.05969	1.26005
5.01	1.34571	1.91364	2.17463	2.25827	2.29296	2.30763	2.31194	2.30999		5.01	10.6923	15.6906	17.5717	18.394	18.7494	18.8545	18.8069	3.71824		5.01	1.07574	2.29296	3.63932	0.852271	1.34571	1.2696		5.01	15.1948	18.394	21.7908	7.5563	3.71824	0.925143
5.26	1.30449	1.90507	2.17771	2.26353	2.29949	2.3152	2.32045	2.31942		5.26	10.5492	15.7575	17.6947	18.5515	18.9345	19.0634	19.0381	3.38693		5.26	1.07748	2.29949	3.65319	0.844222	1.30449	1.11499		5.26	15.2686	18.5515	22.0409	7.34423	3.38693	0.626652
5.51	1.26193	1.89612	2.18024	2.26815	2.30539	2.32219	2.32842	2.32836		5.51	10.4013	15.8124	17.8032	18.6947	19.1064	19.2606	19.2591	3.0661		5.51	1.07905	2.30539	3.66572	0.836096	1.26193	0.935166		5.51	15.3357	18.6947	22.2685	7.13419	3.0661	0.369725
5.76	1.21788	1.88681	2.18223	2.27216	2.31071	2.32862	2.33589	2.33685		5.76	10.2487	15.8558	17.898	18.8244	19.2657	19.4466	19.4706	2.7561		5.76	1.08047	2.31071	3.67701	0.82789	1.21788	0.711244		5.76	15.3963	18.8244	22.4748	6.92619	2.7561	0.162655
6.01	1.17217	1.87713	2.18371	2.27561	2.31548	2.33455	2.34289	2.34492		6.01	10.0918	15.888	17.9797	18.9413	19.4131	19.6219	19.6729	2.4573		6.01	1.08175	2.31548	3.68712	0.819602	1.17217	0.370403		6.01	15.451	18.9413	22.6608	6.72025	2.4573	0.022974
6.26	1.12461	1.86708	2.18469	2.27853	2.31974	2.33999	2.34945	2.35258		6.26	9.93065	15.9094	18.0488	19.046	19.5493	19.7871	19.8664	2.17016		6.26	1.08289	2.31974	3.69615	0.81123	1.12461	0		6.26	15.4999	19.046	22.8276	6.5164	2.17016	0
6.51	1.07495	1.85668	2.18519	2.28094	2.32351	2.34499	2.35559	2.35987		6.51	9.76559	15.9204	18.1062	19.1391	19.6747	19.9427	20.0516	1.89517		6.51	1.0839	2.32351	3.70414	0.80277	1.07495	0		6.51	15.5433	19.1391	22.976	6.31465	1.89517	0
6.76	1.02288	1.84592	2.18523	2.28287	2.32683	2.34955	2.36133	2.3668		6.76	9.5968	15.9214	18.1522	19.2213	19.7898	20.089	20.2288	1.63289		6.76	1.08479	2.32683	3.71117	0.79422	1.02288	0		6.76	15.5816	19.2213	23.1071	6.11502	1.63289	0
7.01	0.96801	1.83481	2.18483	2.28434	2.32972	2.35372	2.36671	2.37339		7.01	9.42451	15.9126	18.1874	19.293	19.8953	20.2265	20.3984	1.38397		7.01	1.08557	2.32972	3.71728	0.785577	0.96801	0		7.01	15.6151	19.293	23.2214	5.91754	1.38397	0
7.26	0.90984	1.82334	2.18401	2.28539	2.33221	2.3575	2.37174	2.37967		7.26	9.24894	15.8946	18.2123	19.3547	19.9914	20.3556	20.5606	1.14916		7.26	1.08623	2.33221	3.72253	0.776837	0.90984	0		7.26	15.6438	19.3547	23.3199	5.72224	1.14916	0
7.51	0.847687	1.81153	2.18277	2.28602	2.3343	2.36092	2.37643	2.38564		7.51	9.07029	15.8676	18.2274	19.4069	20.0785	20.4767	20.7158	0.929378		7.51	1.08679	2.3343	3.72696	0.767998	0.847687	0		7.51	15.6681	19.4069	23.4032	5.52913	0.929378	0
7.76	0.780601	1.79936	2.18114	2.28626	2.33603	2.364	2.3808	2.39132		7.76	8.88879	15.832	18.2332	19.45	20.1572	20.59	20.8642	0.725727		7.76	1.08726	2.33603	3.73061	0.759057	0.780601	0		7.76	15.6882	19.45	23.472	5.33825	0.725727	0
8.01	0.707179	1.78685	2.17912	2.28613	2.3374	2.36676	2.38488	2.39674		8.01	8.70464	15.7881	18.23	19.4843	20.2277	20.6959	21.0061	0.539604		8.01	1.08763	2.3374	3.73351	0.750009	0.707179	0		8.01	15.7042	19.4843	23.527	5.14961	0.539604	0
8.26	0.625194	1.77399	2.17673	2.28564	2.33844	2.3692	2.38867	2.40188		8.26	8.51804	15.7363	18.2183	19.5104	20.2904	20.7947	21.1418	0.372847		8.26	1.08791	2.33844	3.73572	0.74085	0.625194	0		8.26	15.7163	19.5104	23.5686	4.96325	0.372847	0
8.51	0.53069	1.76078	2.17399	2.28481	2.33917	2.37135	2.39219	2.40679		8.51	8.3292	15.6769	18.1984	19.5285	20.3457	20.8867	21.2715	0.228039		8.51	1.0881	2.33917	3.73725	0.731576	0.53069	0		8.51	15.7247	19.5285	23.5976	4.7792	0.228039	0
8.76	0.415207	1.74723	2.1709	2.28365	2.33959	2.37321	2.39544	2.41145		8.76	8.13832	15.6102	18.1707	19.5391	20.3937	20.9722	21.3955	0.109215		8.76	1.08821	2.33959	3.73813	0.722184	0.415207	0		8.76	15.7296	19.5391	23.6143	4.59748	0.109215	0
9.01	0.25132	1.73333	2.16748	2.28217	2.33972	2.37481	2.39845	2.41589		9.01	7.94559	15.5365	18.1356	19.5423	20.4349	21.0514	21.5139	0.0242196		9.01	1.08825	2.33972	3.7384	0.712668	0.25132	0		9.01	15.7311	19.5423	23.6195	4.41812	0.0242196	0
9.26	0	1.71907	2.16374	2.2804	2.33956	2.37615	2.40123	2.42012		9.26	7.7512	15.4561	18.0933	19.5385	20.4695	21.1245	21.6269	0		9.26	1.08821	2.33956	3.73808	0.703023	0	0		9.26	15.7294	19.5385	23.6134	4.24115	0	0
9.51	0	1.70447	2.15968	2.27833	2.33915	2.37724	2.40377	2.42413		9.51	7.55534	15.3693	18.0442	19.528	20.4977	21.1918	21.7348	0		9.51	1.08809	2.33915	3.7372	0.693243	0	0		9.51	15.7245	19.528	23.5967	4.06662	0	0
9.76	0	1.68951	2.15532	2.27599	2.33847	2.37809	2.40611	2.42796		9.76	7.3582	15.2763	17.9885	19.5111	20.5198	21.2535	21.8378	0		9.76	1.08791	2.33847	3.73577	0.683324	0	0		9.76	15.7166	19.5111	23.5697	3.89454	0	0
10.01	0	1.6742	2.15066	2.27337	2.33755	2.37872	2.40823	2.43159		10.01	7.15995	15.1775	17.9266	19.4881	20.5361	21.3098	21.936	0		10.01	1.08767	2.33755	3.73383	0.673259	0	0		10.01	15.7059	19.4881	23.5329	3.72497	0	0
10.26	0	1.65853	2.14572	2.2705	2.33639	2.37914	2.41016	2.43505		10.26	6.96079	15.0731	17.8587	19.4591	20.5468	21.361	22.0297	0		10.26	1.08735	2.33639	3.73138	0.663041	0	0		10.26	15.6924	19.4591	23.4866	3.55793	0	0
10.51	0	1.6425	2.14049	2.26737	2.335	2.37934	2.41189	2.43833		10.51	6.76088	14.9633	17.7851	19.4244	20.552	21.4072	22.1189	0		10.51	1.08698	2.335	3.72845	0.652663	0	0		10.51	15.6763	19.4244	23.4313	3.39346	0	0
10.76	0	1.6261	2.135	2.26401	2.3334	2.37934	2.41345	2.44145		10.76	6.56039	14.8484	17.706	19.3844	20.5521	21.4486	22.2039	0		10.76	1.08655	2.3334	3.72505	0.642117	0	0		10.76	15.6576	19.3844	23.3673	3.23161	0	0
11.01	0	1.60933	2.12924	2.26041	2.33158	2.37915	2.41483	2.44441		11.01	6.3595	14.7286	17.6216	19.3391	20.5472	21.4854	22.2848	0		11.01	1.08606	2.33158	3.7212	0.631395	0	0		11.01	15.6365	19.3391	23.295	3.07242	0	0
11.26	0	1.59219	2.12322	2.25658	2.32955	2.37877	2.41604	2.44722		11.26	6.15838	14.6041	17.5322	19.2887	20.5374	21.5177	22.3618	0		11.26	1.08552	2.32955	3.71692	0.620488	0	0		11.26	15.6131	19.2887	23.2147	2.91593	0	0
11.51	0	1.57465	2.11696	2.25253	2.32733	2.37822	2.41709	2.44989		11.51	5.95719	14.4751	17.438	19.2336	20.5231	21.5458	22.4349	0		11.51	1.08492	2.32733	3.71222	0.609386	0	0		11.51	15.5874	19.2336	23.1267	2.76219	0	0
11.76	0	1.55673	2.11044	2.24827	2.32492	2.37749	2.41798	2.45241		11.76	5.75609	14.3419	17.3392	19.1738	20.5043	21.5698	22.5044	0		11.76	1.08428	2.32492	3.70712	0.598078	0	0		11.76	15.5595	19.1738	23.0314	2.61125	0	0
12.01	0	1.53841	2.10369	2.2438	2.32232	2.3766	2.41873	2.45481		12.01	5.55525	14.2047	17.236	19.1096	20.4812	21.5897	22.5703	0		12.01	1.08358	2.32232	3.70162	0.586551	0	0		12.01	15.5296	19.1096	22.9291	2.46317	0	0
12.26	0	1.51968	2.0967	2.23912	2.31954	2.37555	2.41933	2.45707		12.26	5.35483	14.0636	17.1285	19.0412	20.454	21.6059	22.6329	0		12.26	1.08284	2.31954	3.69573	0.574794	0	0		12.26	15.4976	19.0412	22.8199	2.31799	0	0
12.51	0	1.50054	2.08948	2.23425	2.31659	2.37434	2.4198	2.45922		12.51	5.15497	13.9188	17.017	18.9686	20.4228	21.6183	22.6922	0		12.51	1.08205	2.31659	3.68948	0.562791	0	0		12.51	15.4637	18.9686	22.7043	2.17579	0	0
12.76	0	1.48096	2.08203	2.22919	2.31347	2.37298	2.42013	2.46124		12.76	4.95585	13.7705	16.9016	18.8921	20.3878	21.6272	22.7483	0		12.76	1.08121	2.31347	3.68287	0.550526	0	0		12.76	15.428	18.8921	22.5825	2.03662	0	0
13.01	0	1.46095	2.07436	2.22394	2.31019	2.37148	2.42033	2.46315		13.01	4.75762	13.6189	16.7825	18.8118	20.3491	21.6327	22.8013	0		13.01	1.08033	2.31019	3.67591	0.537982	0	0		13.01	15.3904	18.8118	22.4547	1.90055	0	0
13.26	0	1.44048	2.06648	2.21851	2.30675	2.36984	2.42041	2.46496		13.26	4.56043	13.4641	16.6599	18.7278	20.3068	21.6349	22.8514	0		13.26	1.07942	2.30675	3.66861	0.525138	0	0		13.26	15.3512	18.7278	22.3212	1.76765	0	0
13.51	0	1.41954	2.05837	2.2129	2.30315	2.36806	2.42037	2.46665		13.51	4.36443	13.3063	16.5338	18.6404	20.2612	21.6338	22.8987	0		13.51	1.07845	2.30315	3.66098	0.511973	0	0		13.51	15.3102	18.6404	22.1821	1.63801	0	0
13.76	0	1.39811	2.05006	2.20712	2.29941	2.36615	2.42022	2.46825		13.76	4.16979	13.1457	16.4046	18.5496	20.2123	21.6297	22.9432	0		13.76	1.07746	2.29941	3.65302	0.498459	0	0		13.76	15.2677	18.5496	22.0378	1.5117	0	0
14.01	0	1.37619	2.04153	2.20117	2.29552	2.36412	2.41996	2.46975		14.01	3.97666	12.9824	16.2722	18.4556	20.1601	21.6226	22.9851	0		14.01	1.07642	2.29552	3.64475	0.484569	0	0		14.01	15.2236	18.4556	21.8885	1.38881	0	0
14.26	0	1.35374	2.0328	2.19505	2.29148	2.36196	2.41958	2.47116		14.26	3.7852	12.8166	16.1368	18.3584	20.105	21.6126	23.0244	0		14.26	1.07534	2.29148	3.63617	0.470269	0	0		14.26	15.1781	18.3584	21.7343	1.26945	0	0
14.51	0	1.33074	2.02387	2.18876	2.28731	2.35968	2.41911	2.47248		14.51	3.59556	12.6483	15.9986	18.2583	20.0469	21.5999	23.0612	0		14.51	1.07423	2.28731	3.6273	0.45552	0	0		14.51	15.1311	18.2583	21.5755	1.15371	0	0
14.76	0	1.30718	2.01473	2.18232	2.283	2.35729	2.41853	2.47371		14.76	3.4079	12.4778	15.8577	18.1553	19.9859	21.5845	23.0957	0		14.76	1.07309	2.283	3.61812	0.440277	0	0		14.76	15.0827	18.1553	21.4122	1.04173	0	0
15.01	0	1.28301	2.0054	2.17571	2.27856	2.35478	2.41786	2.47486		15.01	3.2224	12.3052	15.7141	18.0496	19.9222	21.5665	23.1279	0		15.01	1.0719	2.27856	3.60866	0.424487	0	0		15.01	15.033	18.0496	21.2447	0.93362	0	0
15.26	0	1.25822	1.99586	2.16895	2.27399	2.35216	2.41709	2.47592		15.26	3.0392	12.1305	15.5682	17.9412	19.8559	21.546	23.1578	0		15.26	1.07069	2.27399	3.59892	0.408087	0	0		15.26	14.982	17.9412	21.0731	0.829535	0	0
15.51	0	1.23277	1.98613	2.16204	2.26929	2.34944	2.41624	2.47691		15.51	2.85848	11.9539	15.4198	17.8303	19.787	21.5231	23.1856	0		15.51	1.06944	2.26929	3.5889	0.391	0	0		15.51	14.9297	17.8303	20.8977	0.729634	0	0
15.76	0	1.20662	1.97621	2.15498	2.26448	2.34661	2.41529	2.47783		15.76	2.68041	11.7756	15.2692	17.7169	19.7156	21.4979	23.2113	0		15.76	1.06817	2.26448	3.57861	0.37313	0	0		15.76	14.8763	17.7169	20.7184	0.6341	0	0
16.01	0	1.17973	1.96609	2.14777	2.25953	2.34369	2.41426	2.47867		16.01	2.50518	11.5956	15.1165	17.6012	19.6419	21.4704	23.2351	0		16.01	1.06686	2.25953	3.56806	0.354361	0	0		16.01	14.8216	17.6012	20.5357	0.543143	0	0
16.26	0	1.15206	1.95577	2.14042	2.25448	2.34066	2.41315	2.47945		16.26	2.33296	11.4141	14.9617	17.4833	19.5659	21.4408	23.2568	0		16.26	1.06552	2.25448	3.55724	0.334541	0	0		16.26	14.7659	17.4833	20.3495	0.457007	0	0
16.51	0	1.12353	1.94527	2.13292	2.2493	2.33754	2.41196	2.48016		16.51	2.16394	11.2312	14.805	17.3631	19.4877	21.409	23.2768	0		16.51	1.06415	2.2493	3.54617	0.313469	0	0		16.51	14.7091	17.3631	20.16	0.375977	0	0
16.76	0	1.09411	1.93457	2.12527	2.24401	2.33432	2.41069	2.4808		16.76	1.99832	11.0469	14.6464	17.241	19.4074	21.3753	23.2949	0		16.76	1.06276	2.24401	3.53484	0.290876	0	0		16.76	14.6513	17.241	19.9674	0.300399	0	0
17.01	0	1.0637	1.92368	2.11749	2.23861	2.33101	2.40935	2.48138		17.01	1.83631	10.8614	14.4861	17.1168	19.3251	21.3395	23.3113	0		17.01	1.06133	2.23861	3.52327	0.266372	0	0		17.01	14.5924	17.1168	19.7719	0.230698	0	0
17.26	0	1.03224	1.9126	2.10957	2.2331	2.32762	2.40793	2.4819		17.26	1.67814	10.6748	14.3241	16.9907	19.2407	21.3019	23.326	0		17.26	1.05988	2.2331	3.51144	0.239374	0	0		17.26	14.5326	16.9907	19.5735	0.167419	0	0
17.51	0	0.999622	1.90133	2.10151	2.22748	2.32414	2.40644	2.48236		17.51	1.52403	10.4872	14.1605	16.8628	19.1545	21.2625	23.339	0		17.51	1.0584	2.22748	3.49938	0.208915	0	0		17.51	14.4719	16.8628	19.3725	0.111297	0	0
17.76	0	0.965735	1.88987	2.09331	2.22176	2.32057	2.40489	2.48277		17.76	1.37423	10.2987	13.9955	16.7331	19.0664	21.2212	23.3505	0		17.76	1.05689	2.22176	3.48707	0.173179	0	0		17.76	14.4102	16.7331	19.1688	0.0633962	0	0
18.01	0	0.930445	1.87821	2.08498	2.21593	2.31692	2.40327	2.48313		18.01	1.22902	10.1093	13.829	16.6017	18.9766	21.1783	23.3605	0		18.01	1.05536	2.21593	3.47453	0.127815	0	0		18.01	14.3477	16.6017	18.9628	0.025487	0	0
18.26	0	0.893589	1.86637	2.07651	2.21	2.31319	2.40158	2.48343		18.26	1.08868	9.91919	13.6612	16.4687	18.8851	21.1337	23.369	0		18.26	1.05381	2.21	3.46176	0.0517901	0	0		18.26	14.2843	16.4687	18.7544	0.00169557	0	0
18.51	0	0.854969	1.85432	2.06791	2.20396	2.30938	2.39983	2.48368		18.51	0.953535	9.72845	13.4922	16.3342	18.7919	21.0875	23.3761	0		18.51	1.05223	2.20396	3.44875	0	0	0		18.51	14.2202	16.3342	18.5438	0	0	0
18.76	0	0.814337	1.84209	2.05918	2.19783	2.30549	2.39802	2.48388		18.76	0.823946	9.53714	13.322	16.1983	18.6971	21.0398	23.3818	0		18.76	1.05062	2.19783	3.43552	0	0	0		18.76	14.1552	16.1983	18.3311	0	0	0
19.01	0	0.77138	1.82966	2.05032	2.1916	2.30152	2.39614	2.48403		19.01	0.700312	9.34537	13.1507	16.0609	18.6008	20.9906	23.3862	0		19.01	1.04899	2.1916	3.42206	0	0	0		19.01	14.0895	16.0609	18.1165	0	0	0
19.26	0	0.725689	1.81703	2.04132	2.18527	2.29748	2.39421	2.48414		19.26	0.583093	9.15322	12.9783	15.9221	18.5031	20.9399	23.3893	0		19.26	1.04734	2.18527	3.40837	0	0	0		19.26	14.023	15.9221	17.9	0	0	0
19.51	0	0.676715	1.80421	2.03219	2.17885	2.29337	2.39223	2.48421		19.51	0.472829	8.96076	12.805	15.7821	18.4039	20.8879	23.3911	0		19.51	1.04567	2.17885	3.39446	0	0	0		19.51	13.9559	15.7821	17.6817	0	0	0
19.76	0	0.62369	1.79118	2.02294	2.17233	2.28919	2.39019	2.48423		19.76	0.370162	8.76808	12.6308	15.6409	18.3033	20.8345	23.3918	0		19.76	1.04397	2.17233	3.38033	0	0	0		19.76	13.888	15.6409	17.4618	0	0	0
20.01	0	0.565479	1.77795	2.01355	2.16571	2.28493	2.38809	2.48422		20.01	0.275889	8.57526	12.4558	15.4985	18.2015	20.7798	23.3913	0		20.01	1.04225	2.16571	3.36598	0	0	0		20.01	13.8196	15.4985	17.2403	0	0	0
20.26	0	0.500281	1.76452	2.00403	2.15901	2.28061	2.38595	2.48416		20.26	0.191041	8.38239	12.28	15.3549	18.0984	20.7238	23.3897	0		20.26	1.04051	2.15901	3.35141	0	0	0		20.26	13.7504	15.3549	17.0174	0	0	0
20.51	0	0.424897	1.75089	1.99439	2.15221	2.27622	2.38375	2.48407		20.51	0.117041	8.18953	12.1036	15.2104	17.9941	20.6666	23.387	0		20.51	1.03875	2.15221	3.33662	0	0	0		20.51	13.6807	15.2104	16.7931	0	0	0
20.76	0	0.332478	1.73704	1.98461	2.14532	2.27176	2.38151	2.48393		20.76	0.0560758	7.99677	11.9265	15.0648	17.8886	20.6082	23.3833	0		20.76	1.03697	2.14532	3.32161	0	0	0		20.76	13.6104	15.0648	16.5676	0	0	0
21.01	0	0.200744	1.72298	1.97471	2.13834	2.26724	2.37921	2.48377		21.01	0.0123428	7.80418	11.7488	14.9183	17.782	20.5488	23.3786	0		21.01	1.03516	2.13834	3.30639	0	0	0		21.01	13.5395	14.9183	16.3409	0	0	0
21.26	0	0	1.70871	1.96467	2.13128	2.26266	2.37687	2.48356		21.26	0	7.61183	11.5706	14.7708	17.6743	20.4882	23.3729	0		21.26	1.03334	2.13128	3.29095	0	0	0		21.26	13.4681	14.7708	16.113	0	0	0
21.51	0	0	1.69422	1.95451	2.12412	2.25801	2.37449	2.48333		21.51	0	7.41981	11.3919	14.6225	17.5655	20.4265	23.3662	0		21.51	1.0315	2.12412	3.2753	0	0	0		21.51	13.3961	14.6225	15.8842	0	0	0
21.76	0	0	1.6795	1.94421	2.11687	2.25329	2.37205	2.48306		21.76	0	7.22818	11.2129	14.4734	17.4558	20.3639	23.3587	0		21.76	1.02963	2.11687	3.25943	0	0	0		21.76	13.3237	14.4734	15.6545	0	0	0
22.01	0	0	1.66457	1.93379	2.10954	2.24852	2.36958	2.48276		22.01	0	7.03702	11.0335	14.3236	17.3451	20.3002	23.3503	0		22.01	1.02775	2.10954	3.24335	0	0	0		22.01	13.2507	14.3236	15.4239	0	0	0
22.26	0	0	1.6494	1.92323	2.10213	2.24369	2.36706	2.48244		22.26	0	6.8464	10.8538	14.173	17.2335	20.2356	23.341	0		22.26	1.02585	2.10213	3.22706	0	0	0		22.26	13.1773	14.173	15.1926	0	0	0
22.51	0	0	1.634	1.91255	2.09462	2.2388	2.36451	2.48208		22.51	0	6.6564	10.6739	14.0218	17.1211	20.1701	23.331	0		22.51	1.02393	2.09462	3.21055	0	0	0		22.51	13.1034	14.0218	14.9606	0	0	0
22.76	0	0	1.61836	1.90173	2.08703	2.23385	2.36191	2.48169		22.76	0	6.46708	10.4938	13.8699	17.0077	20.1036	23.3201	0		22.76	1.02199	2.08703	3.19382	0	0	0		22.76	13.0291	13.8699	14.728	0	0	0
23.01	0	0	1.60247	1.89078	2.07936	2.22884	2.35927	2.48128		23.01	0	6.27851	10.3135	13.7174	16.8936	20.0364	23.3085	0		23.01	1.02003	2.07936	3.17688	0	0	0		23.01	12.9544	13.7174	14.4949	0	0	0
23.26	0	0	1.58634	1.87969	2.0716	2.22378	2.35659	2.48084		23.26	0	6.09077	10.1332	13.5644	16.7787	19.9683	23.2962	0		23.26	1.01806	2.0716	3.15972	0	0	0		23.26	12.8793	13.5644	14.2613	0	0	0
23.51	0	0	1.56995	1.86847	2.06375	2.21866	2.35388	2.48038		23.51	0	5.90393	9.95283	13.4109	16.6631	19.8994	23.2831	0		23.51	1.01606	2.06375	3.14235	0	0	0		23.51	12.8038	13.4109	14.0274	0	0	0
23.76	0	0	1.5533	1.85712	2.05582	2.21348	2.35113	2.47989		23.76	0	5.71806	9.77249	13.257	16.5467	19.8297	23.2694	0		23.76	1.01405	2.05582	3.12476	0	0	0		23.76	12.7279	13.257	13.7932	0	0	0
24.01	0	0	1.53638	1.84563	2.04781	2.20825	2.34835	2.47938		24.01	0	5.53323	9.59221	13.1026	16.4297	19.7593	23.255	0		24.01	1.01202	2.04781	3.10696	0	0	0		24.01	12.6517	13.1026	13.5587	0	0	0
24.26	0	0	1.51918	1.834	2.03972	2.20297	2.34553	2.47885		24.26	0	5.34952	9.41204	12.9478	16.3121	19.6882	23.2401	0		24.26	1.00998	2.03972	3.08893	0	0	0		24.26	12.5751	12.9478	13.3241	0	0	0
24.51	0	0	1.5017	1.82223	2.03154	2.19763	2.34267	2.4783		24.51	0	5.16699	9.23203	12.7926	16.1938	19.6164	23.2245	0		24.51	1.00791	2.03154	3.07068	0	0	0		24.51	12.4982	12.7926	13.0893	0	0	0
24.76	0	0	1.48393	1.81032	2.02327	2.19224	2.33978	2.47772		24.76	0	4.98571	9.05222	12.6372	16.075	19.544	23.2083	0		24.76	1.00584	2.02327	3.05222	0	0	0		24.76	12.421	12.6372	12.8546	0	0	0
25.01	0	0	1.46586	1.79827	2.01493	2.1868	2.33686	2.47713		25.01	0	4.80577	8.87267	12.4814	15.9556	19.4709	23.1916	0		25.01	1.00374	2.01493	3.03353	0	0	0		25.01	12.3435	12.4814	12.6199	0	0	0
25.26	0	0	1.44748	1.78608	2.0065	2.18131	2.33391	2.47651		25.26	0	4.62723	8.69341	12.3254	15.8357	19.3972	23.1743	0		25.26	1.00163	2.0065	3.01461	0	0	0		25.26	12.2657	12.3254	12.3853	0	0	0
25.51	0	0	1.42877	1.77374	1.99799	2.17576	2.33093	2.47588		25.51	0	4.45016	8.5145	12.1692	15.7152	19.3229	23.1565	0		25.51	0.999497	1.99799	2.99547	0	0	0		25.51	12.1876	12.1692	12.1508	0	0	0
25.76	0	0	1.40974	1.76126	1.98939	2.17017	2.32791	2.47523		25.76	0	4.27465	8.33596	12.0128	15.5944	19.2481	23.1383	0		25.76	0.997351	1.98939	2.9761	0	0	0		25.76	12.1093	12.0128	11.9166	0	0	0
26.01	0	0	1.39036	1.74863	1.98071	2.16453	2.32487	2.47456		26.01	0	4.10077	8.15786	11.8563	15.473	19.1727	23.1195	0		26.01	0.995189	1.98071	2.95649	0	0	0		26.01	12.0308	11.8563	11.6827	0	0	0
26.26	0	0	1.37062	1.73584	1.97195	2.15884	2.3218	2.47387		26.26	0	3.92859	7.98023	11.6996	15.3513	19.0968	23.1003	0		26.26	0.993012	1.97195	2.93666	0	0	0		26.26	11.952	11.6996	11.4491	0	0	0
26.51	0	0	1.35051	1.7229	1.9631	2.15309	2.3187	2.47317		26.51	0	3.75819	7.80312	11.5429	15.2291	19.0204	23.0807	0		26.51	0.990819	1.9631	2.91659	0	0	0		26.51	11.8729	11.5429	11.216	0	0	0
26.76	0	0	1.33001	1.70981	1.95417	2.14731	2.31557	2.47246		26.76	0	3.58966	7.62657	11.3861	15.1066	18.9435	23.0606	0		26.76	0.98861	1.95417	2.89628	0	0	0		26.76	11.7937	11.3861	10.9833	0	0	0
27.01	0	0	1.30911	1.69656	1.94516	2.14147	2.31241	2.47172		27.01	0	3.42308	7.45062	11.2293	14.9838	18.8661	23.0402	0		27.01	0.986385	1.94516	2.87573	0	0	0		27.01	11.7143	11.2293	10.7512	0	0	0
27.26	0	0	1.28779	1.68315	1.93606	2.13558	2.30923	2.47098		27.26	0	3.25853	7.27531	11.0725	14.8606	18.7884	23.0194	0		27.26	0.984145	1.93606	2.85493	0	0	0		27.26	11.6347	11.0725	10.5196	0	0	0
27.51	0	0	1.26603	1.66957	1.92688	2.12965	2.30602	2.47022		27.51	0	3.09609	7.10068	10.9157	14.7371	18.7102	22.9982	0		27.51	0.98189	1.92688	2.83389	0	0	0		27.51	11.5549	10.9157	10.2887	0	0	0
27.76	0	0	1.2438	1.65583	1.91761	2.12368	2.30279	2.46945		27.76	0	2.93586	6.92679	10.7589	14.6134	18.6316	22.9767	0		27.76	0.97962	1.91761	2.8126	0	0	0		27.76	11.4749	10.7589	10.0585	0	0	0
28.01	0	0	1.22108	1.64192	1.90826	2.11765	2.29953	2.46867		28.01	0	2.77793	6.75366	10.6023	14.4894	18.5526	22.9548	0		28.01	0.977335	1.90826	2.79105	0	0	0		28.01	11.3948	10.6023	9.82909	0	0	0
28.26	0	0	1.19785	1.62783	1.89882	2.11158	2.29625	2.46787		28.26	0	2.62238	6.58135	10.4458	14.3651	18.4733	22.9327	0		28.26	0.975034	1.89882	2.76924	0	0	0		28.26	11.3145	10.4458	9.60048	0	0	0
28.51	0	0	1.17408	1.61357	1.8893	2.10547	2.29294	2.46707		28.51	0	2.46933	6.40989	10.2894	14.2407	18.3936	22.9102	0		28.51	0.972719	1.8893	2.74717	0	0	0		28.51	11.2341	10.2894	9.37275	0	0	0
28.76	0	0	1.14973	1.59913	1.87969	2.0993	2.28961	2.46625		28.76	0	2.31887	6.23933	10.1332	14.116	18.3136	22.8874	0		28.76	0.970389	1.87969	2.72483	0	0	0		28.76	11.1536	10.1332	9.14595	0	0	0
29.01	0	0	1.12477	1.58451	1.86999	2.0931	2.28626	2.46542		29.01	0	2.17111	6.0697	9.97716	13.9912	18.2332	22.8644	0		29.01	0.968044	1.86999	2.70222	0	0	0		29.01	11.0729	9.97716	8.92015	0	0	0
29.26	0	0	1.09916	1.56969	1.86021	2.08685	2.28289	2.46459		29.26	0	2.02615	5.90105	9.82137	13.8662	18.1526	22.8412	0		29.26	0.965685	1.86021	2.67933	0	0	0		29.26	10.9921	9.82137	8.69539	0	0	0
29.51	0	0	1.07286	1.55469	1.85034	2.08055	2.27949	2.46374		29.51	0	1.88412	5.73342	9.66582	13.7411	18.0717	22.8177	0		29.51	0.963311	1.85034	2.65615	0	0	0		29.51	10.9113	9.66582	8.47172	0	0	0
29.76	0	0	1.0458	1.53948	1.84038	2.07421	2.27607	2.46289		29.76	0	1.74515	5.56685	9.51055	13.6159	17.9906	22.7939	0		29.76	0.960923	1.84038	2.63269	0	0	0		29.76	10.8303	9.51055	8.24922	0	0	0
30.01	0	0	1.01794	1.52408	1.83033	2.06783	2.27263	2.46202		30.01	0	1.60935	5.40139	9.35558	13.4906	17.9091	22.77	0		30.01	0.95852	1.83033	2.60894	0	0	0		30.01	10.7493	9.35558	8.02792	0	0	0
30.26	0	0	0.989204	1.50846	1.82018	2.0614	2.26918	2.46115		30.26	0	1.47687	5.23708	9.20093	13.3652	17.8275	22.7459	0		30.26	0.956103	1.82018	2.58488	0	0	0		30.26	10.6682	9.20093	7.80789	0	0	0
30.51	0	0	0.959519	1.49264	1.80995	2.05493	2.2657	2.46028		30.51	0	1.34787	5.07396	9.04663	13.2397	17.7456	22.7216	0		30.51	0.953672	1.80995	2.56052	0	0	0		30.51	10.587	9.04663	7.58918	0	0	0
30.76	0	0	0.928795	1.47659	1.79963	2.04842	2.2622	2.45939		30.76	0	1.22249	4.91207	8.8927	13.1142	17.6635	22.6971	0		30.76	0.951227	1.79963	2.53584	0	0	0		30.76	10.5058	8.8927	7.37185	0	0	0
31.01	0	0	0.896926	1.46032	1.78921	2.04186	2.25868	2.4585		31.01	0	1.10092	4.75146	8.73917	12.9886	17.5813	22.6724	0		31.01	0.948767	1.78921	2.51084	0	0	0		31.01	10.4245	8.73917	7.15595	0	0	0
31.26	0	0	0.863786	1.44381	1.7787	2.03526	2.25514	2.45761		31.26	0	0.983343	4.59217	8.58605	12.8631	17.4988	22.6476	0		31.26	0.946293	1.7787	2.4855	0	0	0		31.26	10.3432	8.58605	6.94153	0	0	0
31.51	0	0	0.829226	1.42707	1.76809	2.02861	2.25159	2.4567		31.51	0	0.869971	4.43425	8.43338	12.7375	17.4162	22.6227	0		31.51	0.943806	1.76809	2.45983	0	0	0		31.51	10.2618	8.43338	6.72866	0	0	0
31.76	0	0	0.793061	1.41008	1.75739	2.02193	2.24802	2.4558		31.76	0	0.761036	4.27773	8.28117	12.612	17.3334	22.5977	0		31.76	0.941304	1.75739	2.43381	0	0	0		31.76	10.1804	8.28117	6.51738	0	0	0
32.01	0	0	0.755061	1.39283	1.74659	2.0152	2.24443	2.45488		32.01	0	0.656798	4.12268	8.12946	12.4865	17.2505	22.5725	0		32.01	0.938788	1.74659	2.40743	0	0	0		32.01	10.099	8.12946	6.30776	0	0	0
32.26	0	0	0.714936	1.37532	1.7357	2.00843	2.24082	2.45397		32.26	0	0.557555	3.96913	7.97825	12.361	17.1675	22.5472	0		32.26	0.936259	1.7357	2.38069	0	0	0		32.26	10.0176	7.97825	6.09985	0	0	0
32.51	0	0	0.672308	1.35753	1.7247	2.00161	2.23719	2.45305		32.51	0	0.46365	3.81713	7.82758	12.2356	17.0843	22.5219	0		32.51	0.933715	1.7247	2.35356	0	0	0		32.51	9.93618	7.82758	5.89371	0	0	0
32.76	0	0	0.626667	1.33946	1.7136	1.99476	2.23355	2.45212		32.76	0	0.375488	3.66673	7.67746	12.1103	17.001	22.4964	0		32.76	0.931158	1.7136	2.32605	0	0	0		32.76	9.85476	7.67746	5.6894	0	0	0
33.01	0	0	0.577301	1.3211	1.70241	1.98786	2.2299	2.4512		33.01	0	0.293557	3.51798	7.52793	11.9851	16.9176	22.4709	0		33.01	0.928587	1.70241	2.29813	0	0	0		33.01	9.77335	7.52793	5.48698	0	0	0
33.26	0	0	0.523159	1.30243	1.6911	1.98092	2.22622	2.45027		33.26	0	0.218467	3.37093	7.37899	11.86	16.8342	22.4454	0		33.26	0.926002	1.6911	2.26979	0	0	0		33.26	9.69195	7.37899	5.2865	0	0	0
33.51	0	0	0.462569	1.28344	1.6797	1.97393	2.22254	2.44934		33.51	0	0.151013	3.22563	7.23068	11.735	16.7507	22.4198	0		33.51	0.923403	1.6797	2.24102	0	0	0		33.51	9.61058	7.23068	5.08803	0	0	0
33.76	0	0	0.392559	1.26412	1.66818	1.96691	2.21883	2.4484		33.76	0	0.0922995	3.08214	7.08302	11.6102	16.6671	22.3941	0		33.76	0.92079	1.66818	2.21181	0	0	0		33.76	9.52924	7.08302	4.89162	0	0	0
34.01	0	0	0.306749	1.24445	1.65656	1.95984	2.21511	2.44747		34.01	0	0.0440387	2.9405	6.93602	11.4855	16.5834	22.3684	0		34.01	0.918164	1.65656	2.18213	0	0	0		34.01	9.44793	6.93602	4.69735	0	0	0
34.26	0	0	0.184253	1.22442	1.64483	1.95273	2.21138	2.44653		34.26	0	0.00954406	2.80078	6.7897	11.3609	16.4997	22.3427	0		34.26	0.915524	1.64483	2.15197	0	0	0		34.26	9.36667	6.7897	4.50527	0	0	0
34.51	0	0	0	1.20401	1.63299	1.94558	2.20763	2.44559		34.51	0	0	2.66303	6.6441	11.2365	16.416	22.317	0		34.51	0.91287	1.63299	2.12131	0	0	0		34.51	9.28545	6.6441	4.31544	0	0	0
34.76	0	0	0	1.1832	1.62103	1.93838	2.20387	2.44465		34.76	0	0	2.52732	6.49923	11.1124	16.3323	22.2913	0		34.76	0.910203	1.62103	2.09013	0	0	0		34.76	9.20429	6.49923	4.12795	0	0	0
35.01	0	0	0	1.16197	1.60896	1.93115	2.2001	2.44371		35.01	0	0	2.3937	6.35512	10.9884	16.2485	22.2656	0		35.01	0.907521	1.60896	2.05841	0	0	0		35.01	9.12319	6.35512	3.94285	0	0	0

## Sheet: Figure 3a-b and Figure S1
Figure 3a
	OT1 TCR vs OVA:H2-Kbα3A2				OT1 TCR vs A2:H2-Kbα3A2				OT1 TCR vs R4:H2-Kbα3A2
Force (pN)	Bond lifetime (s)	SEM of lifetime (s)		Force (pN)	Bond lifetime (s)	SEM of lifetime (s)		Force (pN)	Bond lifetime (s)	SEM of lifetime (s)
0	0.138889	0.00809452		0	0.25	0.0185982		0	0.5	0
1.562	0.429	0.068		1.43	0.276	0.039		3.61	0.239	0.095
3.788	0.582	0.055		3.139	0.385	0.046		6.927	0.076	0.027
6.379	0.713	0.067		5.185	0.433	0.044		10.454	0.052	0.013
9.658	0.829	0.091		9.423	0.45	0.047		15.434	0.055	0.009
13.98	0.539	0.074		15.42	0.311	0.056		20.007	0.055	0.012
18.148	0.363	0.097		21.488	0.191	0.041
23.586	0.229	0.063		27.815	0.118	0.039
Figure 3b	Left
	2C TCR vs R4:H2-Kbα3A2	mouse β2m			2C TCR vs R4:H2-Kbα3A2	human β2m			OT1 TCR vs dEV8:H2-Kbα3A2	human β2m			OT1 TCR vs L4:H2-Kbα3A2	human β2m
Force (pN)	Bond lifetime (s)	SEM of lifetime (s)		Force (pN)	Bond lifetime (s)	SEM of lifetime (s)		Force (pN)	Bond lifetime (s)	SEM of lifetime (s)		Force (pN)	Bond lifetime (s)	SEM of lifetime (s)
2.791	0.416	0.173		0	0.150544	0.00803681		1.958	0.113	0.016		0	0.254481	0.0129141
4.781	1.424	0.383		1.778	0.194	0.035		4.524	0.16	0.023		3.513	0.19	0.024
6.817	1.897	0.391		3.924	0.45	0.062		8.063	0.248	0.067		6.885	0.159	0.018
10.739	1.168	0.221		7.433	0.609	0.038		12.374	0.426	0.081		10.796	0.108	0.016
15.263	0.741	0.233		11.628	0.625	0.056		17.949	0.195	0.1		14.65	0.058	0.009
18.435	0.501	0.111		15.94	0.449	0.089		22.39	0.113	0.047		19.235	0.041	0.005
22.128	0.14	0.05		20.066	0.208	0.071		26.138	0.045	0.01
				32.183	0.049	0.008
	Right
	2C TCR vs R4:H2-Kb	human β2m			OT1 TCR vs EVSV:H2-Kbα3A2	human β2m			OT1 TCR vs L4:H2-Kbα3A2	human β2m
Force (pN)	Bond lifetime (s)	SEM of lifetime (s)		Force (pN)	Bond lifetime (s)	SEM of lifetime (s)		Force (pN)	Bond lifetime (s)	SEM of lifetime (s)
0	0.1078	0		3.668	0.136	0.033		4.077	0.148	0.014
2.655	0.195	0.042		6.879	0.131	0.015		8.146	0.117	0.008
5.4	0.262	0.026		10.556	0.103	0.021		10.743	0.097	0.008
9.251	0.277	0.024		14.342	0.071	0.024		12.94	0.075	0.006
12.5	0.189	0.043		17.441	0.039	0.02		15.546	0.051	0.013
14.642	0.149	0.022
17.645	0.126	0.02
21.616	0.103	0.027
Figure S1
Figure S1a	OT1 TCR vs G4:H2-Kbα3A2				OT1 TCR vs E1:H2-Kbα3A2				OT1 TCR vs OVA:H2-Kbα3A2	Thymus			OT1 TCR vs Q4R7:H2-Kbα3A2	Thymus			OT1 TCR vs Q4H7:H2-Kbα3A2	Thymus
Force (pN)	Bond lifetime (s)	SEM of lifetime (s)		Force (pN)	Bond lifetime (s)	SEM of lifetime (s)		Force (pN)	Bond lifetime (s)	SEM of lifetime (s)		Force (pN)	Bond lifetime (s)	SEM of lifetime (s)		Force (pN)	Bond lifetime (s)	SEM of lifetime (s)
0	0.29	0		0	0.416667	0.104167		0	0.353314	0.0470044		0.011	0.284	0.023		0	0.240158	0.027397
3.70887	0.259573	0.0430019		2.50217	0.27385	0.0619742		3.097	0.416	0.192		4.982	0.251	0.021		4.527	0.216	0.063
5.36211	0.202616	0.04223		4.82767	0.17325	0.0451978		6.157	0.705	0.144		8.943	0.205	0.035		9.531	0.189	0.05
6.85108	0.0981602	0.00589018		7.48068	0.0747097	0.0114962		11.41	0.877	0.158		12.006	0.175	0.019		14.688	0.147	0.029
8.86647	0.0616228	0.00589018		10.618	0.0581786	0.00944814		17.539	0.652	0.138		15.031	0.163	0.027
10.8174	0.0611136	0.0174515						22.478	0.457	0.1		21.649	0.145	0.013
14.2397	0.0399302	0.00759757						30.573	0.284	0.087		30.056	0.087	0.013
												32.282	0.073	0.013
Figure S1b
	2C TCR vs R4:H2-Kbα3A2	C-C locked			2C TCR vs R4:H2-Kbα3A2	E56A in TCR			2C TCR vs R4:H2-Kbα3A2	N30A in TCR			2C TCR vs R4:H2-Kbα3A2	Q72A in MHC			2C TCR vs R4:H2-Kbα3A2	K146A in MHC			2C TCR vs R4:H2-Kbα3A2	R79A in MHC				2C TCR vs R4:H2-Kbα3A2	E56A in TCR and Q72A in MHC				2C TCR vs R4:H2-Kbα3A2	N30A in TCR and K146A in MHC
Force (pN)	Bond lifetime (s)	SEM of lifetime (s)		Force (pN)	Bond lifetime (s)	SEM of lifetime (s)		Force (pN)	Bond lifetime (s)	SEM of lifetime (s)		Force (pN)	Bond lifetime (s)	SEM of lifetime (s)		Force (pN)	Bond lifetime (s)	SEM of lifetime (s)		Force (pN)	Bond lifetime (s)	SEM of lifetime (s)			Force (pN)	Bond lifetime (s)	SEM of lifetime (s)			Force (pN)	Bond lifetime (s)	SEM of lifetime (s)
0	0.0675	0		0	0.1266	0		0	0.1045	0		0	0.099	0		0	0.146	0		0	0.0799	0			0	0.136	0			0	0.146	0
3.543	0.129	0.02		5.446	0.219	0.027		4.792	0.198	0.046		4.395	0.272	0.028		4.692	0.181	0.032		5.391	0.123	0.022			4.023	0.182	0.021			3.202	0.164	0.029
5.487	0.156	0.013		7.199	0.174	0.022		8.36	0.169	0.027		6.992	0.22	0.019		8.568	0.165	0.023		8.002	0.136	0.012			7.086	0.135	0.011			5.662	0.19	0.032
7.589	0.139	0.012		8.954	0.139	0.013		11.513	0.131	0.026		9.231	0.167	0.012		11.958	0.149	0.02		11.448	0.1	0.007			10.232	0.112	0.011			7.662	0.146	0.024
10.299	0.114	0.013		10.782	0.115	0.015		14.894	0.089	0.026		11.953	0.147	0.012		14.575	0.133	0.02		15.367	0.048	0.009			12.401	0.101	0.011			9.782	0.109	0.019
13.726	0.081	0.013		13.55	0.091	0.006		16.84	0.054	0.02		14.367	0.131	0.018		17.33	0.114	0.019		19.472	0.019	0.002			14.52	0.086	0.012			13.177	0.048	0.018
15.774	0.062	0.008		17.849	0.067	0.009						17.117	0.13	0.034											17.464	0.071	0.017
				20.326	0.06	0.008
Figure S1c				Figure S1d
	2C TCR vs QL9:H2-Ld(m31)				2C TCR vs R4:H2-Kbα3A2	Thymus			OT1 TCR vs dEV8:H2-Kbα3A2	Thymus			OT1 TCR vs EVSV:H2-Kbα3A2	Thymus
Force (pN)	Bond lifetime (s)	SEM of lifetime (s)		Force (pN)	Bond lifetime (s)	SEM of lifetime (s)		Force (pN)	Bond lifetime (s)	SEM of lifetime (s)		Force (pN)	Bond lifetime (s)	SEM of lifetime (s)
0	0.089	0.002		0	0.301763	0.0122098		0	0.213492	0.0250259		0	0.154992	0.0109626
3.40672	0.380164	0.107464		3.19	0.309	0.079		5.134	0.191	0.04		4.741	0.159	0.016
7.51386	1.35832	0.358798		6.345	0.375	0.064		10.737	0.1527	0.023		9.925	0.161	0.016
11.6303	1.17293	0.42245		9.745	0.393	0.058		16.526	0.093	0.021		16.248	0.126	0.021
17.609	0.566	0.29752		15.426	0.296	0.075		24.066	0.067	0.01		21.43	0.109	0.026
22.5017	0.401667	0.336922		19.661	0.17	0.027
26.3	0.08	0.07		24.652	0.099	0.017
Figure S1e
	1G4 TCR vs 9C:HLA-A2	WT			1G4 TCR vs 9C:HLA-A2	R75A in HLA-A2			1G4 TCR vs 9C:HLA-A2	A236T in HLA-A2			1G4 TCR vs 9C:HLA-A2	F8V in HLA-A2
Force (pN)	Bond lifetime (s)	SEM of lifetime (s)		Force (pN)	Bond lifetime (s)	SEM of lifetime (s)		Force (pN)	Bond lifetime (s)	SEM of lifetime (s)		Force (pN)	Bond lifetime (s)	SEM of lifetime (s)
0	0.149	0		0	0.123728	0		0	0.082	0		3.348	0.245	0.047
2.718	0.259	0.077		3.604	0.381	0.056		2.636	0.305	0.035		7.871	0.465	0.037
6.341	0.669	0.071		6.278	0.582	0.054		7.693	0.489	0.024		12.968	0.377	0.033
10.287	0.889	0.099		10.148	0.477	0.033		12.638	0.388	0.028		16.631	0.249	0.025
15.134	0.612	0.083		13.994	0.27	0.017		16.051	0.273	0.04		22.708	0.05	0.041
18.687	0.213	0.077		17.424	0.071	0.018		23.115	0.089	0.032
Figure S1f
	P14 TCR vs gp33_41C:H2-Db				P14 TCR vs gp33_41M:H2-Db				P14 TCR vs gp33_41CGI:H2-Db
Force (pN)	Bond lifetime (s)	SEM of lifetime (s)		Force (pN)	Bond lifetime (s)	SEM of lifetime (s)		Force (pN)	Bond lifetime (s)	SEM of lifetime (s)
1.09	0.19	0.11		1.09	0.12	0.03		2.83	0.04	0.01
3.43	0.33	0.05		2.04	0.25	0.05		5.12	0.08	0.02
5.47	0.54	0.07		3.87	0.4	0.06		7.24	0.11	0.03
8.18	0.93	0.08		6.79	0.58	0.06		10.24	0.1	0.02
11.97	0.88	0.1		9.93	0.86	0.12		13.15	0.09	0.02
16.06	0.81	0.08		13.28	0.58	0.11		15.98	0.07	0.01
20.95	0.77	0.12		16.13	0.28	0.11		19.92	0.07	0.01
26.06	0.6	0.15		18.69	0.19	0.08		24.25	0.06	0.01
30.88	0.3	0.1		22.04	0.08	0.02		29.21	0.04	0.01
36.13	0.17	0.06
46.06	0.14	0.02
Figure S1g
	TRBV TCRs vs NP366:H2-Db	B13.C1 TCR			TRBV TCRs vs NP366:H2-Db	B17.C1 TCR			TRBV TCRs vs NP366:H2-Db	B17.R1 TCR			TRBV TCRs vs NP366:H2-Db	B17.R2TCR
Force (pN)	Bond lifetime (s)	SEM of lifetime (s)		Force (pN)	Bond lifetime (s)	SEM of lifetime (s)		Force (pN)	Bond lifetime (s)	SEM of lifetime (s)		Force (pN)	Bond lifetime (s)	SEM of lifetime (s)
1.82	0.5	0.12		1.16	0.12	0.06		2.33	1.94	0.32		3.14	3.11	0.2
4.15	1.52	0.3		4.95	0.41	0.04		7.03	1.34	0.14		7.33	2.66	0.17
6.63	2.02	0.48		7.53	0.65	0.05		11.49	0.3	0.06		11.45	2.29	0.23
10.53	2.33	0.37		10.93	0.56	0.03		16.11	0.16	0.08		14.66	1.5	0.3
15.63	1.95	0.25		15.12	0.46	0.06		22.81	0.12	0.04		17.3	1.28	0.39
22.25	1.37	0.18		19.22	0.3	0.04		34.07	0.06	0.06		20.81	0.89	0.23
31.74	1.05	0.28		22.01	0.2	0.06						26.84	0.18	0.04
40.94	0.98	0.2		26.04	0.12	0.05
				29.99	0.11	0.03
				38.08	0.04	0.02
Figure S1h
	N15 TCR vs VSV8:H2-Kb				N15 TCR vs L4:H2-Kb				N15 TCR vs SEV9:H2-Kb
Force (pN)	Bond lifetime (s)	SEM of lifetime (s)		Force (pN)	Bond lifetime (s)	SEM of lifetime (s)		Force (pN)	Bond lifetime (s)	SEM of lifetime (s)
5.18	0.68	0.16		5.22	0.56	0.29		5.22	0.75	0.21
10.2	1.58	0.18		10.24	1.51	0.24		10.2	0.49	0.21
15.14	3.5	0.6		15.14	2.03	0.49		12.19	0.23	0.06
20.13	2.14	0.36		20.09	0.64	0.14		15.14	0.12	0.05
25.14	0.98	0.26		25.14	0.35	0.09		20.13	0.14	0.07
30.13	1.02	0.25		30.09	0.3	0.12
35.11	0.79	0.09		35.11	0.25	0.08
40.09	0.54	0.12		40.09	0.14	0.09

## Sheet: Figure 3c-d and Figure S2a
Figure 3c							Figure 3d
	1/EC50	t_peak	F_End	t_end	del F	del t	L	B	Intensity of catch bond (I)
	50543300000	0.79344	21.01	0.25023	12.6	0.54321	0.68463	1.49822	0.27405
	1551710000	0.45589	18.91	0.24498	11.5	0.21091	0.46263	1.55196	0.18128
	1853050	0.29909	2.01	0.29424	0.7	0.00485	0.01623	0.53435	0.01057
	296853	0.42282	0.01	0.42282	0	0	0	0	0
	292269	0.49901	0.01	0.49901	0	0	0	0	0

## Sheet: Figure 3e-f
Figure 3e
	θ (°)	error	δ*0 (nm)	error	n*	Intensity of catch bond (I)
OT1†	55.5434	0.78897	2.73672	0.36688	11	0.27405
OT1†	46.0678	11.1898	1.22461	0.05229	7	0.18128
OT1†	10	3	0.82954	0.3017	2	0.01057
OT1†	N.A.	N.A.	0.8504	0.02435	0	0
OT1†	N.A.	N.A.	0.9541	0.34755	0	0
2C†	49.2922	0.08989	5.73517	0.80948	17	0.35837
2C†	32.6005	9.15463	2.7509	0.03105	10	0.29836
2C†	26.1908	0.5713	5.50506	0.14334	14	0.36577
2C†	0	0	0.3807	0.0295	0	0
2C	34.9852	7.10533	1.51608	0.09125	7	0.22263
2C	5.96863	0.20661	1.41432	0.35546	3	0.10248
2C	3.16674	2.25977	0.8309	0.61914	2	0.01608
N15¶	56.2822	9.05514	6.8302	1.11292	17	0.25564
N15¶	35.7793	1.62115	6.20396	1.27651	16	0.33577
N15¶	0	0	0.6163	0.073	0	0
P14†	21.2662	4.54576	1.56856	0.24247	5	0.26475
P14†	27.7026	0.57574	6.34105	0.29825	17	0.37556
P14†	12.9634	1.86949	0.6145	0.02036	2	0.23919
B13.C1#	46.6851	3.51645	1.29675	0.20585	6	0.21854
B17.C1#	46.3233	1.75382	3.05679	0.67635	11	0.30053
B17.R1#	0	0	0.6387	0.23817	0	0
B17.R2#	0.418	0.3127	1.152	0.24939	3	0.04067
Figure 3f
	1/EC50	θ (°)	error	δ*0 (nm)	error	n*
	50543300000	55.5434	0.78897	2.73672	0.36688	11
	1551710000	46.0678	11.1898	1.22461	0.05229	7
	1853050	10	3	0.82954	0.3017	2
	296853	0	0	0.8504	0.02435	0
	292269	0	0	0.9541	0.34755	0

## Sheet: Figure 4a-c and Figure S2b-f
Figure 4a-b and Figure S2b-f
2C TCR	d_α3 (nm)	error	θ (°)	error	δ*0 (nm)	error	n*	k0 (1/s)	error	Intensity of catch bond (I)
WT	4.55515	0.29246	34.9852	7.10533	1.51608	0.09125	7	8.88589	7.69409	0.22263
C-C lock	1.08149	0.01338	12.9406	0.13948	3.84995	0.00738	10	13.5808	1.0708	0.23251
E/Q muatants	0.30949	0.05159	3.35805	0.59363	1.3776	0.04714	4	6.89682	0.22027	0.12199
E muatants	0.57098	0.08056	6.42262	0.97605	2.36374	0.30357	6	7.1836	0.197	0.18794
Q muatants	4.73927	0.01117	25.3064	1.66259	1.0183	0.06948	5	8.13104	0.56096	0.18299
N/K muatants	0.82931	0.19388	4.9801	2.19962	2.8735	0.33376	8	7.22897	0.16817	0.0983
N muatants	4.7246	0.33051	25.8986	9.88539	1.2847	0.19769	6	9.53647	0.48809	0.22643
K muatants	4.6446	0.3554	15.0967	2.82506	0.28153	0.01855	3	8.04364	0.21248	0.04543
R muatants	0.97399	0.01857	14.5674	0.2505	2.79809	0.26654	8	13.2698	0.45082	0.13452
1G4 TCR	d_α3 (nm)	error	θ (°)	error	δ*0 (nm)	error	n*	k0 (1/s)	error	Intensity of catch bond (I)
	2.21251	0.23602	28.9737	3.96109	6.11436	0.43072	16	10.2985	2.55946	0.37626
	2.38632	0.51675	24.2646	6.94922	4.80914	0.76688	13	8.10421	0.02015	0.34877
	1.34368	0.1208	17.538	0.25088	4.68887	0.4245	11	7.20783	0.92292	0.3103
	1.71265	0.19405	20.1673	2.34593	4.68519	0.52927	12	10.295	2.82752	0.34339
Figure 4c
All fitting values are also in the table 3
TCR	peptide	MHC class Ⅰ	I
OT1†	OVA	H2-Kb(a3A2)	0.274047
OT1⁋	OVA	H2-Kb(a3A2)	0.137346
OT1†	A2	H2-Kb(a3A2)	0.181283
OT1†	G4	H2-Kb(a3A2)	0.0105749
OT1†	E1	H2-Kb(a3A2)	0
OT1†	R4	H2-Kb(a3A2)	0
OT1*	OVA	H2-Kb(a3A2)	0.251013
OT1*	Q4H7	H2-Kb(a3A2)	0
OT1*	Q4R7	H2-Kb(a3A2)	0
2C†	R4	H2-Kb(a3A2)	0.358367
2C†	R4	H2-Kb(a3A2)‡	0.298356
2C†	dEV8	H2-Kb(a3A2)‡	0.365769
2C†	L4	H2-Kb(a3A2)‡	0
2C*	R4	H2-Kb(a3A2)	0.143679
2C*	EVSV	H2-Kb(a3A2)	0.0303198
2C*	dEV8	H2-Kb(a3A2)	0
2C	R4	H2-Kb‡	0.222629
2C	R4	H2-Kb(C-C locked⁑‡	0.23251
2C	EVSV	H2-Kb‡	0.102483
2C	L4	H2-Kb‡	0.0160773
2C E56A	R4	H2-Kb‡	0.121989
2C N30A	R4	H2-Kb‡	0.187935
2C	R4	H2-Kb Q72A‡	0.182993
2C	R4	H2-Kb K146A‡	0.0982974
2C	R4	H2-Kb R79A‡	0.226428
2C E56A	R4	H2-Kb Q72A‡	0.0454314
2C N30A	R4	H2-Kb K146A‡	0.134522
2C†	QL9	H2-Ld (m31)	0.34637
2C⁋	QL9	H2-Ld (m31)	0.234754
1G4	9C	HLA-A2	0.376263
1G4	9C	HLA-A2 R75A	0.348774
1G4	9C	HLA-A2 A236T	0.310296
1G4	9C	HLA-A2 F8V	0.343388
P14†	gp33 (41C)	H-2Db (D227K)	0.264754
P14†	gp33 (41M)	H-2Db (D227K)	0.375564
P14†	gp33 (41CGI)	H-2Db (D227K)	0.239193
N15¶	VSV8	H2-Kb	0.25564
N15¶	L4	H2-Kb	0.335769
N15¶	SEV9	H2-Kb	0
B13.C1#	NP366	H-2Db (D227K)	0.218544
B17.C1#	NP366	H-2Db (D227K)	0.300533
B17.R1#	NP366	H-2Db (D227K)	0
B17.R2#	NP366	H-2Db (D227K)	0.0406743

## Sheet: Figure 4d-h
	All fitting values are also in the table 3
Figure 4d						Figure 4f						Figure 4e, g							Figure 4h
2C TCR	Mean of relative change of H-bonds	Propagated SD	θ (°)	error			d_α3 (nm)	error	θ (°)	error		SC	δ*0 (nm)	error	θ (°)	error	n*		SC	Mahalanobis	I
R4	0.35784	0.0967	49.2922	0.08989		OT1†	4.0351	0.0198	55.5434	0.78897			2.73672	0.366882	55.5434	0.788969	11			8.22752	0.274047
R4	0.35784	0.0967	32.6005	9.15463		OT1?	3.96387	0.49734	34.8599	10.1041			1.09394	0.0622438	34.8599	10.1041	6			2.72094	0.137346
R4	0.35784	0.0967	34.9852	7.10533		OT1†	3.97196	0.69969	46.0678	11.1898			1.22461	0.0522877	46.0678	11.1898	7			7.20772	0.181283
Dev8	0.79639	0.14391	26.1908	0.5713		OT1†	0.35852	0.1619	10	3			5.73517	0.809476	49.2922	0.0898875	17			3.78464	0.358367
EVSV	0.00201	0.63157	5.96863	0.20661		OT1†	0	0	0	0			1.51608	0.0912525	34.9852	7.10533	7			3.1743	0.222629
L4	-0.39575	0.16977	0	0		OT1†	0	0	0	0			4.55333	1.0171	42.8074	3.1994	11			5.71241	0.34637
L4	-0.39575	0.16977	3.16674	2.25977		OT1*	1.72921	0.27796	19.9741	2.85121			6.8302	1.11292	56.2822	9.05514	17			9.27156	0.25564
						OT1*	0	0.12034	0.10289	0.05254			6.20396	1.27651	35.7793	1.62115	16			10.0041	0.335769
						OT1*	0	0	0	0			1.29675	0.205849	46.6851	3.51645	6			4.01718	0.218544
						2C†	4.18521	0.00352	49.2922	0.08989			3.05679	0.676353	46.3233	1.75382	11			2.96538	0.300533
						2C†	3.521	0.61302	32.6005	9.15463
						2C†	2.14247	0.02563	26.1908	0.5713		WC	δ*0 (nm)	error	θ (°)	error	n*		WC	Mahalanobis	I
						2C†	0	0	0	0			1.67913	0.350487	19.9741	2.85121	7			1.1071	0.251013
						2C*	0.93114	0.03793	7.28821	3.6968			2.7509	0.0310515	32.6005	9.15463	10			2.69833	0.298356
						2C*	0.10538	0.0301	0.18151	0.15066			5.50506	0.14334	26.1908	0.571304	14			1.77484	0.365769
						2C*	0	0.03484	0	0			3.84995	0.00737787	12.9406	0.139478	10			1.85264	0.23251
						2C	4.55515	0.29246	34.9852	7.10533			1.2847	0.197689	25.8986	9.88539	6			6.21811	0.187935
						2C	1.08149	0.01338	12.9406	0.13948			1.0183	0.0694783	25.3064	1.66259	5			6.15557	0.182993
						2C	0.36655	0.1967	5.96863	0.20661			0.281525	0.0185492	15.0967	2.82506	3			9.43693	0.0982974
						2C	0.15334	0.15757	3.16674	2.25977			2.79809	0.266542	14.5674	0.250504	8			0.632541	0.226428
						2C E56A	0.57098	0.08056	6.42262	0.97605			1.42021	0.49825	11.1532	0.443945	6			2.10273	0.234754
						2C N30A	4.7246	0.33051	25.8986	9.88539			6.11436	0.430724	28.9737	3.96109	16			0.735232	0.376263
						2C	4.73927	0.01117	25.3064	1.66259			4.80914	0.766878	24.2646	6.94922	13			3.07803	0.348774
						2C	4.6446	0.3554	15.0967	2.82506			4.68887	0.424499	17.538	0.250882	11			1.33838	0.310296
						2C	0.97399	0.01857	14.5674	0.2505			4.68519	0.52927	20.1673	2.34593	12			0.596995	0.343388
						2C E56A	0.30949	0.05159	3.35805	0.59363			1.56856	0.242468	21.2662	4.54576	5			0.765272	0.264754
						2C N30A	0.82931	0.19388	4.9801	2.19962			6.34105	0.298247	27.7026	0.575738	17			0.722743	0.375564
						2C†	3.66282	0.19003	42.8074	3.1994			0.614498	0.0203563	12.9634	1.86949	2			3.84842	0.239193
						2C?	1.66884	0.27326	11.1532	0.44394
						1G4	2.21251	0.23602	28.9737	3.96109		SO	δ*0 (nm)	error	θ (°)	error	n*		SO	Mahalanobis	I
						1G4	2.38632	0.51675	24.2646	6.94922			0.829539	0.301699	10	3	2			1.12504	0.0105749
						1G4	1.34368	0.1208	17.538	0.25088			0.8504	0.02435	0	0	0			1.87194	0
						1G4	1.71265	0.19405	20.1673	2.34593			0.9541	0.34755	0	0	0			1.74825	0
						P14†	2.92707	0.2293	21.2662	4.54576			0.420298	0.152629	0.102886	0.0525371	2			1.38346	0
						P14†	2.31106	0.03773	27.7026	0.57574			0.3662	0.02435	0	0	1			1.87194	0
						P14†	3.2117	0.14116	12.9634	1.86949			0.3807	0.0295	0	0	0			1.84135	0
						N15¶	3.28002	0.53858	56.2822	9.05514			1.32546	0.134937	7.28821	3.6968	6			0.575217	0.143679
						N15¶	2.13071	0.0716	35.7793	1.62115			0.488082	0.109827	0.181514	0.150657	1			1.36635	0.0303198
						N15¶	0	0	0	0			0.531565	0.0171699	0	0	2			1.91612	0
						B13.C1#	4.99993	0.20194	46.6851	3.51645			1.41432	0.355463	5.96863	0.206609	3			0.981265	0.102483
						B17.C1#	4.46711	0.3138	46.3233	1.75382			0.830902	0.619141	3.16674	2.25977	2			3.59767	0.0160773
						B17.R1#	0	0	0	0			2.36374	0.30357	6.42262	0.976045	6			0.709111	0.121989
						B17.R2#	0.2534	0.21112	0.418	0.3127			1.3776	0.0471447	3.35805	0.59363	4			1.47537	0.0454314
													2.8735	0.333762	4.9801	2.19962	8			1.09011	0.134522
													0.6163	0.073	0	0	0			1.61999	0
													0.6387	0.23817	0	0	0			1.38155	0
													1.152	0.24939	0.418	0.3127	3			1.29562	0.0406743

## Sheet: Figure 5c
Figure 5c						Upper panel
	Upper panel when n= 4, δ*0 = 1.5nm					when n= 0, δ*0 = 1.5 nm			Lower panel when n= 4, θ = 0			Lower panel when n= 0, θ = 0
	θ = 0	θ = 3	θ = 6	θ = 9	θ = 12	θ = 0			δ*0 = 0.6nm	δ*0 = 1.2nm	δ*0 = 1.8nm	δ*0 = 0.6nm	δ*0 = 1.2nm	δ*0 = 1.8nm
Force (pN)	Normalized lifetime	Normalized lifetime	Normalized lifetime	Normalized lifetime	Normalized lifetime	Normalized lifetime		Force (pN)	Normalized lifetime	Normalized lifetime	Normalized lifetime	Normalized lifetime	Normalized lifetime	Normalized lifetime
0.01	1.00005	1.00004	1.00003	1.00001	1	0.996454		0.01	1.00002	1.00004	1.00006	0.99858	0.997162	0.995746
0.26	1.03203	1.02741	1.0185	1.00886	0.999341	0.9119		0.26	1.01269	1.02554	1.03856	0.96375	0.928856	0.895264
0.51	1.11554	1.09692	1.06164	1.02447	0.988726	0.834736		0.51	1.04466	1.09138	1.14025	0.930173	0.86537	0.80522
0.76	1.23341	1.18982	1.10959	1.02837	0.953437	0.764298		0.76	1.08735	1.1826	1.28648	0.897803	0.806357	0.724502
1.01	1.36856	1.28809	1.14537	1.00808	0.887983	0.699985		1.01	1.13329	1.285	1.45775	0.866595	0.751492	0.652118
1.26	1.50929	1.38017	1.16081	0.962028	0.798549	0.64125		1.26	1.17822	1.38941	1.63986	0.836506	0.700477	0.587186
1.51	1.64937	1.46071	1.15506	0.895764	0.696549	0.587596		1.51	1.22043	1.49135	1.82472	0.807496	0.653033	0.528919
1.76	1.78616	1.52819	1.13099	0.816991	0.592663	0.538573		1.76	1.25954	1.58916	2.00842	0.779523	0.608903	0.476613
2.01	1.91871	1.58286	1.09259	0.732686	0.494394	0.493768		2.01	1.29571	1.68246	2.1893	0.752551	0.567851	0.429642
2.26	2.04684	1.62564	1.04374	0.648139	0.405989	0.45281		2.26	1.32921	1.77137	2.36665	0.726542	0.529655	0.387448
2.51	2.17055	1.65755	0.98777	0.566942	0.329228	0.415359		2.51	1.36034	1.85612	2.54014	0.701461	0.494111	0.349531
2.76	2.28989	1.67961	0.9274	0.491311	0.264285	0.381106		2.76	1.38934	1.93691	2.70949	0.677274	0.46103	0.315446
3.01	2.40487	1.69274	0.86478	0.422439	0.210406	0.349771		3.01	1.4164	2.01392	2.87442	0.653948	0.430236	0.284794
3.26	2.51546	1.69779	0.801586	0.360802	0.166381	0.321098		3.26	1.44168	2.08727	3.03465	0.631452	0.401567	0.25722
3.51	2.62159	1.69553	0.739103	0.306394	0.130839	0.294854		3.51	1.46529	2.15702	3.18984	0.609755	0.374872	0.232406
3.76	2.7232	1.68668	0.678295	0.258902	0.102423	0.270827		3.76	1.48734	2.22324	3.33965	0.588828	0.350011	0.210068
4.01	2.82017	1.67189	0.619864	0.217827	0.0798828	0.248826		4.01	1.50792	2.28597	3.48377	0.568643	0.326854	0.189951
4.26	2.91244	1.65181	0.564306	0.18258	0.0621189	0.228673		4.26	1.52708	2.34522	3.62186	0.549173	0.305282	0.171828
4.51	2.9999	1.62702	0.511943	0.152532	0.0481934	0.210209		4.51	1.54491	2.40103	3.75362	0.530392	0.285182	0.155496
4.76	3.08248	1.59808	0.462964	0.127064	0.0373244	0.193289		4.76	1.56144	2.45341	3.87878	0.512275	0.266451	0.140772
5.01	3.1601	1.56551	0.417452	0.105583	0.0288711	0.17778		5.01	1.57673	2.50237	3.99709	0.494797	0.248994	0.127492
5.26	3.23273	1.52981	0.375406	0.0875431	0.0223154	0.163559		5.26	1.59082	2.54796	4.10835	0.477936	0.23272	0.115512
5.51	3.30031	1.49145	0.336761	0.0724496	0.0172427	0.150517		5.51	1.60376	2.59018	4.21236	0.461668	0.217548	0.104699
5.76	3.36284	1.45086	0.301405	0.0598626	0.0133242	0.138554		5.76	1.61558	2.62908	4.30899	0.445974	0.2034	0.0949373
6.01	3.4203	1.40844	0.269192	0.049396	0.010301	0.127577		6.01	1.62633	2.6647	4.39815	0.430831	0.190206	0.0861202
6.26	3.47272	1.36458	0.239953	0.0407142	0.00797041	0.117501		6.26	1.63603	2.69708	4.47975	0.416219	0.177898	0.0781538
6.51	3.52012	1.31962	0.213503	0.0335286	0.00617442	0.108252		6.51	1.64473	2.72627	4.55376	0.40212	0.166416	0.0709534
6.76	3.56255	1.27387	0.189652	0.0275924	0.00479043	0.099759		6.76	1.65245	2.75233	4.6202	0.388516	0.155703	0.0644428
7.01	3.60007	1.22765	0.168205	0.0226963	0.00372359	0.0919579		7.01	1.65923	2.77533	4.67909	0.375387	0.145705	0.0585537
7.26	3.63276	1.1812	0.148971	0.0186635	0.00290069	0.0847908		7.26	1.66511	2.79531	4.73051	0.362718	0.136372	0.0532249
7.51	3.66071	1.13477	0.131763	0.0153455	0.00226534	0.0782043		7.51	1.6701	2.81237	4.77455	0.350491	0.127661	0.0484012
7.76	3.68402	1.08858	0.116401	0.0126181	0.0017742	0.07215		7.76	1.67425	2.82658	4.81133	0.338691	0.119527	0.0440331
8.01	3.70281	1.04282	0.102717	0.0103779	0.00139397	0.0665834		8.01	1.67758	2.83802	4.84102	0.327301	0.111931	0.0400761
8.26	3.71719	0.997653	0.0905485	0.00853872	0.00109909	0.0614638		8.26	1.68012	2.84677	4.86376	0.316309	0.104836	0.03649
8.51	3.72731	0.953234	0.0797479	0.00702936	0.000869933	0.0567542		8.51	1.68191	2.85291	4.87977	0.305698	0.0982094	0.033239
8.76	3.73329	0.909689	0.0701766	0.00579089	0.000691467	0.0524205		8.76	1.68296	2.85655	4.88926	0.295457	0.0920177	0.0302906
9.01	3.7353	0.867128	0.0617071	0.00477472	0.00055214	0.0484318		9.01	1.68331	2.85777	4.89243	0.28557	0.086232	0.0276155
9.26	3.73348	0.825644	0.0542228	0.00394086	0.000443086	0.0447596		9.26	1.68299	2.85666	4.88955	0.276027	0.0808247	0.0251875
9.51	3.72798	0.785312	0.0476175	0.0032564	0.000357493	0.0413779		9.51	1.68202	2.85332	4.88084	0.266813	0.0757702	0.022983
9.76	3.71897	0.746194	0.0417945	0.00269435	0.00029012	0.0382629		9.76	1.68043	2.84785	4.86658	0.257919	0.0710447	0.0209805
10.01	3.7066	0.708339	0.0366666	0.00223256	0.000236933	0.0353928		10.01	1.67825	2.84033	4.84702	0.249331	0.0666261	0.0191609
10.26	3.69105	0.671781	0.0321552	0.00185291	0.000194822	0.0327477		10.26	1.67549	2.83086	4.82244	0.24104	0.0624937	0.0175069
10.51	3.67247	0.636545	0.0281896	0.00154052	0.000161384	0.0303093		10.51	1.67219	2.81954	4.7931	0.233035	0.0586284	0.0160026
10.76	3.65102	0.602646	0.0247064	0.00128326	0.000134765	0.0280608		10.76	1.66837	2.80646	4.75928	0.225305	0.0550124	0.0146342
11.01	3.62687	0.57009	0.0216492	0.00107117	0.000113527	0.0259868		11.01	1.66405	2.79172	4.72124	0.217841	0.0516288	0.0133887
11.26	3.60018	0.538874	0.0189675	0.000896121	9.6559e-05	0.0240734		11.26	1.65925	2.77539	4.67927	0.210634	0.0484624	0.0122548
11.51	3.5711	0.508988	0.0166165	0.000751474	8.30024e-05	0.0223076		11.51	1.654	2.75758	4.63362	0.203674	0.0454987	0.011222
11.76	3.5398	0.480419	0.0145565	0.000631786	7.21953e-05	0.0206776		11.76	1.64832	2.73837	4.58456	0.196952	0.0427241	0.0102809
12.01	3.50642	0.453145	0.0127522	0.000532611	6.36335e-05	0.0191725		12.01	1.64222	2.71784	4.53234	0.190461	0.0401263	0.00942302
12.26	3.47111	0.427141	0.0111724	0.00045031	5.69421e-05	0.0177824		12.26	1.63574	2.69609	4.47723	0.184191	0.0376935	0.00864071
12.51	3.43401	0.402379	0.00978961	0.000381906	5.18593e-05	0.0164982		12.51	1.62888	2.67318	4.41946	0.178136	0.0354149	0.00792702
12.76	3.39527	0.378827	0.00857952	0.000324959	4.8234e-05	0.0153114		12.76	1.62166	2.6492	4.35928	0.172288	0.0332803	0.00727566
13.01	3.35503	0.356451	0.00752077	0.000277472	4.60477e-05	0.0142144		13.01	1.61411	2.62423	4.29691	0.166638	0.0312803	0.00668096
13.26	3.31341	0.335214	0.00659454	0.000237807	4.54887e-05	0.0132001		13.26	1.60625	2.59835	4.23258	0.161181	0.0294061	0.00613775
13.51	3.27055	0.315078	0.0057843	0.000204619	4.71849e-05	0.012262		13.51	1.59808	2.57161	4.1665	0.15591	0.0276495	0.00564139
13.76	3.22656	0.296005	0.00507556	0.000176805	5.30769e-05	0.0113942		13.76	1.58963	2.5441	4.09888	0.150817	0.0260028	0.00518765
14.01	3.18157	0.277955	0.00445557	0.000153458	7.19064e-05	0.0105911		14.01	1.58091	2.51587	4.02992	0.145898	0.0244588	0.00477269
14.26	3.13568	0.260887	0.00391319	0.000133834		0.00984776		14.26	1.57194	2.487	3.95981	0.141145	0.023011	0.00439305
14.51	3.08901	0.244761	0.00343863	0.000117318		0.0091595		14.51	1.56273	2.45754	3.88872	0.136553	0.0216531	0.00404557
14.76	3.04166	0.229537	0.00302336	0.000103408		0.00852208		14.76	1.5533	2.42756	3.81683	0.132116	0.0203792	0.0037274
15.01	2.99373	0.215175	0.00265988	9.16872e-05		0.00793156		15.01	1.54366	2.39711	3.7443	0.127829	0.0191841	0.00343595
15.26	2.94531	0.201637	0.00234167	8.18173e-05		0.00738435		15.26	1.53382	2.36624	3.67128	0.123687	0.0180625	0.00316886
15.51	2.89649	0.188882	0.00206299	7.35196e-05		0.00687713		15.51	1.5238	2.33501	3.59792	0.119684	0.0170099	0.00292399
15.76	2.84736	0.176875	0.00181887	6.65685e-05		0.00640684		15.76	1.5136	2.30347	3.52435	0.115816	0.0160218	0.0026994
16.01	2.79799	0.165577	0.00160493	6.0783e-05		0.00597067		16.01	1.50325	2.27166	3.45071	0.112078	0.015094	0.00249333
16.26	2.74847	0.154953	0.00141736	5.60224e-05		0.00556603		16.26	1.49275	2.23964	3.37711	0.108465	0.0142228	0.00230416
16.51	2.69886	0.144969	0.00125285	5.2183e-05		0.00519054		16.51	1.48211	2.20743	3.30367	0.104974	0.0134046	0.00213044
16.76	2.64924	0.13559	0.00110849	4.91994e-05		0.00484199		16.76	1.47134	2.17509	3.23048	0.101599	0.012636	0.00197084
17.01	2.59966	0.126785	0.000981748	4.70492e-05		0.00451836		17.01	1.46046	2.14266	3.15766	0.0983375	0.0119138	0.00182414
17.26	2.55019	0.118523	0.000870411	4.57685e-05		0.00421779		17.26	1.44947	2.11016	3.08528	0.0951849	0.0112351	0.00168926
17.51	2.50087	0.110772	0.000772552	4.54848e-05		0.00393854		17.51	1.43838	2.07763	3.01343	0.0921375	0.0105973	0.00156517
17.76	2.45177	0.103506	0.000686488	4.64974e-05		0.00367904		17.76	1.42721	2.04511	2.94219	0.0891917	0.00999769	0.00145097
18.01	2.40293	0.0966967	0.000610749	4.94974e-05		0.00343781		18.01	1.41595	2.01263	2.87163	0.0863439	0.00943394	0.00134583
18.26	2.3544	0.0903174	0.000544052	5.63207e-05		0.00321351		18.26	1.40462	1.98022	2.80182	0.0835909	0.0089038	0.00124899
18.51	2.30622	0.0843436	0.000485278	7.4004e-05		0.00300488		18.51	1.39323	1.9479	2.73281	0.0809293	0.00840517	0.00115975
18.76	2.25842	0.0787514	0.000433449	0.000248128		0.00281078		18.76	1.38179	1.91569	2.66465	0.078356	0.00793611	0.00107748
19.01	2.21105	0.0735182	0.000387711			0.00263013		19.01	1.37029	1.88364	2.59739	0.075868	0.00749477	0.0010016
19.26	2.16414	0.0686227	0.000347319			0.00246197		19.26	1.35875	1.85175	2.53109	0.0734623	0.00707945	0.000931586
19.51	2.1177	0.0640443	0.000311621			0.00230537		19.51	1.34718	1.82004	2.46577	0.0711361	0.00668854	0.000866957
19.76	2.07179	0.0597638	0.000280047			0.00215951		19.76	1.33558	1.78854	2.40147	0.0688868	0.00632053	0.000807273
20.01	2.02641	0.0557629	0.000252099			0.0020236		20.01	1.32396	1.75727	2.33821	0.0667116	0.00597403	0.000752131
20.26	1.98159	0.0520243	0.000227342			0.00189693		20.26	1.31232	1.72624	2.27604	0.064608	0.00564772	0.000701162
20.51	1.93736	0.0485317	0.000205394			0.00177883		20.51	1.30067	1.69547	2.21496	0.0625737	0.00534037	0.000654031
20.76	1.89372	0.0452696	0.000185923			0.0016687		20.76	1.28901	1.66498	2.15499	0.0606062	0.00505081	0.00061043
21.01	1.8507	0.0422236	0.000168636			0.00156596		21.01	1.27736	1.63477	2.09616	0.0587032	0.00477798	0.000570076
21.26	1.80832	0.0393798	0.000153278			0.0014701		21.26	1.2657	1.60485	2.03847	0.0568627	0.00452086	0.000532711
21.51	1.76657	0.0367254	0.000139625			0.00138061		21.51	1.25406	1.57525	1.98193	0.0550823	0.0042785	0.0004981
21.76	1.72548	0.0342482	0.000127481			0.00129707		21.76	1.24243	1.54597	1.92654	0.0533602	0.00405	0.000466024
22.01	1.68505	0.0319368	0.000116674			0.00121903		22.01	1.23082	1.51702	1.87233	0.0516943	0.00383455	0.000436285
22.26	1.64528	0.0297804	0.000107053			0.00114613		22.26	1.21923	1.4884	1.81927	0.0500828	0.00363135	0.000408702
22.51	1.6062	0.027769	9.84873e-05			0.001078		22.51	1.20767	1.46013	1.76738	0.0485237	0.00343967	0.000383106
22.76	1.5678	0.025893	9.0861e-05			0.00101432		22.76	1.19614	1.43222	1.71665	0.0470154	0.00325883	0.000359344
23.01	1.53008	0.0241435	8.40734e-05			0.000954763		23.01	1.18464	1.40466	1.66708	0.045556	0.00308818	0.000337276
23.26	1.49305	0.0225122	7.80365e-05			0.000899058		23.26	1.17317	1.37747	1.61865	0.0441441	0.00292712	0.000316771
23.51	1.4567	0.0209913	7.26741e-05			0.000846937		23.51	1.16175	1.35064	1.57137	0.0427779	0.00277508	0.000297711
23.76	1.42104	0.0195735	6.79197e-05			0.000798155		23.76	1.15037	1.32419	1.52523	0.0414559	0.00263153	0.000279987
24.01	1.38608	0.0182518	6.37166e-05			0.000752484		24.01	1.13904	1.29811	1.4802	0.0401766	0.00249596	0.000263498
24.26	1.35179	0.0170199	6.00166e-05			0.000709713		24.26	1.12775	1.27241	1.43629	0.0389387	0.00236792	0.000248152
24.51	1.31819	0.0158717	5.67792e-05			0.000669645		24.51	1.11651	1.24709	1.39348	0.0377406	0.00224696	0.000233863
24.76	1.28527	0.0148017	5.39723e-05			0.000632098		24.76	1.10533	1.22215	1.35176	0.0365812	0.00213266	0.000220554
25.01	1.25303	0.0138045	5.15711e-05			0.000596903		25.01	1.09421	1.1976	1.3111	0.035459	0.00202465	0.000208152
25.26	1.22145	0.0128752	4.95595e-05			0.000563903		25.26	1.08314	1.17343	1.27151	0.0343729	0.00192255	0.00019659
25.51	1.19054	0.0120093	4.79307e-05			0.000532951		25.51	1.07213	1.14964	1.23295	0.0333216	0.00182602	0.000185809
25.76	1.1603	0.0112025	4.66895e-05			0.000503912		25.76	1.06118	1.12624	1.19542	0.0323041	0.00173474	0.000175751
26.01	1.1307	0.0104506	4.58554e-05			0.000476658		26.01	1.0503	1.10322	1.15889	0.031319	0.00164842	0.000166364
26.26	1.10175	0.00975011	4.54691e-05			0.000451072		26.26	1.03948	1.08058	1.12335	0.0303655	0.00156676	0.000157601
26.51	1.07344	0.00909738	4.56035e-05			0.000427046		26.51	1.02873	1.05832	1.08879	0.0294424	0.0014895	0.000149416
26.76	1.04577	0.00848919	4.63845e-05			0.000404477		26.76	1.01805	1.03644	1.05518	0.0285487	0.00141638	0.000141771
27.01	1.01872	0.0079225	4.80344e-05			0.00038327		27.01	1.00744	1.01494	1.0225	0.0276835	0.00134718	0.000134626
27.26	0.992279	0.00739446	5.09696e-05			0.000363338		27.26	0.996904	0.993818	0.990742	0.0268458	0.00128167	0.000127947
27.51	0.966449	0.00690243	5.60623e-05			0.000344597		27.51	0.986438	0.973065	0.95988	0.0260347	0.00121964	0.000121702
27.76	0.941218	0.00644395	6.55252e-05			0.000326972		27.76	0.976045	0.952682	0.929896	0.0252493	0.00116089	0.000115862
28.01	0.916576	0.00601671	8.75895e-05			0.000310391		28.01	0.965727	0.932666	0.900773	0.0244887	0.00110525	0.000110398
28.26	0.892515	0.00561856				0.000294788		28.26	0.955486	0.913015	0.87249	0.0237523	0.00105253	0.000105287
28.51	0.869024	0.00524751				0.000280101		28.51	0.945321	0.893723	0.84503	0.0230391	0.00100257	0.000100503
28.76	0.846095	0.0049017				0.000266272		28.76	0.935234	0.87479	0.818372	0.0223483	0.000955223	9.60263e-05
29.01	0.823718	0.0045794				0.000253247		29.01	0.925225	0.85621	0.792499	0.0216794	0.000910341	9.18362e-05
29.26	0.801884	0.00427897				0.000240976		29.26	0.915295	0.83798	0.767392	0.0210315	0.000867785	8.79146e-05
29.51	0.780582	0.00399893				0.000229411		29.51	0.905445	0.820096	0.743032	0.0204039	0.000827429	8.42444e-05
29.76	0.759802	0.00373786				0.00021851		29.76	0.895676	0.802554	0.7194	0.019796	0.000789151	8.08099e-05
30.01	0.739536	0.00349446				0.000208231		30.01	0.885987	0.78535	0.696479	0.0192072	0.000752838	7.75966e-05
30.26	0.719773	0.00326752				0.000198537		30.26	0.87638	0.76848	0.674251	0.0186368	0.00071838	7.45913e-05
30.51	0.700504	0.00305591				0.000189391		30.51	0.866854	0.751939	0.652697	0.0180843	0.000685678	7.17818e-05
30.76	0.681719	0.00285856				0.00018076		30.76	0.85741	0.735724	0.631801	0.0175489	0.000654636	6.91566e-05
31.01	0.663407	0.0026745				0.000172613		31.01	0.848049	0.71983	0.611545	0.0170303	0.000625163	6.67056e-05
31.26	0.64556	0.00250282				0.000164921		31.26	0.838771	0.704252	0.591911	0.0165278	0.000597176	6.44192e-05
31.51	0.628167	0.00234267				0.000157657		31.51	0.829575	0.688985	0.572884	0.0160409	0.000570594	6.2289e-05
31.76	0.61122	0.00219325				0.000150795		31.76	0.820462	0.674027	0.554446	0.0155692	0.000545341	6.03071e-05
32.01	0.594708	0.00205382				0.000144312		32.01	0.811432	0.65937	0.536582	0.015112	0.000521347	5.84664e-05
32.26	0.578622	0.00192371				0.000138186		32.26	0.802486	0.645012	0.519275	0.014669	0.000498544	5.67609e-05
32.51	0.562953	0.00180227				0.000132395		32.51	0.793622	0.630948	0.502511	0.0142397	0.000476869	5.51848e-05
32.76	0.547692	0.00168892				0.00012692		32.76	0.784842	0.617172	0.486273	0.0138237	0.000456262	5.37335e-05
33.01	0.532829	0.00158309				0.000121743		33.01	0.776145	0.603681	0.470546	0.0134205	0.000436667	5.24028e-05
33.26	0.518356	0.00148428				0.000116847		33.26	0.767531	0.590469	0.455317	0.0130297	0.000418031	5.11896e-05
33.51	0.504263	0.001392				0.000112215		33.51	0.759	0.577533	0.440571	0.0126509	0.000400302	5.00912e-05
33.76	0.490542	0.00130581				0.000107834		33.76	0.750552	0.564867	0.426293	0.0122837	0.000383435	4.9106e-05
34.01	0.477185	0.00122529				0.000103689		34.01	0.742186	0.552466	0.41247	0.0119278	0.000367383	4.82333e-05
34.26	0.464181	0.00115007				9.97667e-05		34.26	0.733903	0.540327	0.399088	0.0115828	0.000352104	4.74733e-05
34.51	0.451524	0.00107977				9.60551e-05		34.51	0.725702	0.528444	0.386135	0.0112483	0.000337559	4.68274e-05
34.76	0.439205	0.00101407				9.25428e-05		34.76	0.717584	0.516814	0.373598	0.010924	0.00032371	4.62985e-05
35.01	0.427215	0.000952654				8.92189e-05		35.01	0.709546	0.505431	0.361464	0.0106097	0.00031052	4.58908e-05
35.26	0.415548	0.000895233				8.60736e-05		35.26	0.701591	0.494291	0.349721	0.0103049	0.000297956	4.56108e-05
35.51	0.404194	0.000841537				8.30973e-05		35.51	0.693716	0.48339	0.338357	0.0100093	0.000285987	4.54672e-05
35.76	0.393146	0.000791316				8.02813e-05		35.76	0.685922	0.472724	0.32736	0.00972276	0.000274581	4.54718e-05
36.01	0.382397	0.000744335				7.76174e-05		36.01	0.678209	0.462287	0.31672	0.00944488	0.00026371	4.56406e-05
36.26	0.371939	0.000700377				7.50979e-05		36.26	0.670576	0.452076	0.306425	0.00917541	0.000253348	4.5995e-05
36.51	0.361765	0.00065924				7.27158e-05		36.51	0.663022	0.442086	0.296464	0.00891409	0.000243468	4.65638e-05
36.76	0.351867	0.000620735				7.04643e-05		36.76	0.655548	0.432313	0.286828	0.00866065	0.000234047	4.73866e-05
37.01	0.342239	0.000584685				6.83372e-05		37.01	0.648152	0.422753	0.277506	0.00841485	0.000225061	4.85185e-05
37.26	0.332874	0.000550929				6.63289e-05		37.26	0.640835	0.413402	0.268489	0.00817645	0.00021649	5.00382e-05
37.51	0.323765	0.000519312				6.44339e-05		37.51	0.633596	0.404255	0.259766	0.00794521	0.000208311	5.20621e-05
37.76	0.314906	0.000489694				6.26474e-05		37.76	0.626434	0.395309	0.251328	0.00772091	0.000200507	5.47704e-05
38.01	0.306289	0.000461942				6.09647e-05		38.01	0.619349	0.38656	0.243167	0.00750334	0.000193058	5.84588e-05
38.26	0.297909	0.000435933				5.93818e-05		38.26	0.61234	0.378004	0.235274	0.00729227	0.000185948	6.36529e-05
38.51	0.28976	0.000411552				5.78947e-05		38.51	0.605408	0.369636	0.22764	0.00708751	0.000179159	7.14026e-05
38.76	0.281835	0.000388692				5.65001e-05		38.76	0.598551	0.361454	0.220256	0.00688886	0.000172676	8.42228e-05
39.01	0.274129	0.000367254				5.51949e-05		39.01	0.591769	0.353452	0.213115	0.00669612	0.000166485	0.000110517
39.26	0.266635	0.000347145				5.39763e-05		39.26	0.585062	0.345629	0.206209	0.00650912	0.000160571	0.000225143
39.51	0.259349	0.000328278				5.28419e-05		39.51	0.578428	0.337979	0.199531	0.00632768	0.000154921	-5.04084e-07
39.76	0.252264	0.000310572				5.17898e-05		39.76	0.571868	0.330499	0.193073	0.00615161	0.000149522	-1.23572e-06
40.01	0.245375	0.000293953				5.08182e-05		40.01	0.56538	0.323186	0.186827	0.00598076	0.000144363	-1.96721e-06

## Sheet: Figure 5d
Figure 5d	Upper
	3.L2 TCR vs Hb:IE-k				3.L2 TCR vs T72:IE-k				3.L2 TCR vs A72:IE-k				3.L2 TCR vs I72:IE-k
Force (pN)	Bond lifetime (s)	SEM of lifetime (s)		Force (pN)	Bond lifetime (s)	SEM of lifetime (s)		Force (pN)	Bond lifetime (s)	SEM of lifetime (s)		Force (pN)	Bond lifetime (s)	SEM of lifetime (s)
0	0.572154	0.0723325		0	0.517752	0.0560767		0	0.216589	0.015117		0	0.261195	0.0453562
4.003	1.743	0.301		2.618	0.584	0.169		3.582	0.228	0.028		5.914	0.271	0.024
8.375	2.355	0.333		6.998	1.138	0.131		7.744	0.213	0.02		12.422	0.286	0.021
14.39	1.672	0.335		13.898	0.729	0.129		13.205	0.191	0.019		20.649	0.233	0.029
20.034	0.868	0.179		20.619	0.425	0.091		20.363	0.12	0.021		26.856	0.158	0.019
27.026	0.543	0.278		26.562	0.189	0.06						35.471	0.127	0.011
	Lower
	2B4 TCR vs K5:IE-k	WT TCR			2B4 TCR vs K5:IE-k	NP mutations in TCR			2B4 TCR vs K5:IE-k	GK mutations in TCR			2B4 TCR vs K5:IE-k	HN mutations in TCR			2B4 TCR vs K5:IE-k	NH mutations in TCR
Force (pN)	Bond lifetime (s)	SEM of lifetime (s)		Force (pN)	Bond lifetime (s)	SEM of lifetime (s)		Force (pN)	Bond lifetime (s)	SEM of lifetime (s)		Force (pN)	Bond lifetime (s)	SEM of lifetime (s)		Force (pN)	Bond lifetime (s)	SEM of lifetime (s)
0	0.1893	0.0214		0	0.2293	0.0088		0	0.179	0.0074		4.5	0.4145	0.0523		3.06587	0.3097	0.1035
6.275	1.3733	0.2455		3	0.8021	0.4069		5.65	0.8774	0.3222		8.5	0.3899	0.0356		6.33389	0.2501	0.0438
10.575	1.7658	0.4306		5	1.8131	0.3637		10.25	1.4729	0.3238		11.5	0.4223	0.0443		9.6411	0.1564	0.0251
14.875	0.8519	0.3256		10	2.0435	0.4562		14.35	0.8476	0.271		14.5	0.3416	0.0494		13.9057	0.1151	0.0217
19.175	0.3733	0.1482		14	1.7348	0.4374		18.45	0.6338	0.2304		18.5	0.2259	0.0313		17.3594	0.1135	0.0332
23.475	0.3115	0.2593		18	1.3077	0.5297		22.55	0.3852	0.2417		21	0.2064	0.058		21.9793	0.0897	0.0215
27.775	0.0285	0.0045		22	0.7045	0.458		26.65	0.3068	0.2233		27	0.1116	0.0183		25.9791	0.0484	0.0117
				26	0.0491	0.0137		30.75	0.066	0						30.0267	0.0428	0.0074
				30	0.109	0.0223

[truncated: 13 more sheets: Figure 5e-g and Figure S8, Figure 6, Figure 7c, Figure 7i, Figure S3, Figure S4, Figure S5, Figure S6, Figure S7a, c, Figure S7b, d, Figure S9, Figure S10, Figure S11]
